# Supplementary material for: Sustained software development, not number of citations or journal choice, is indicative of accurate bioinformatic software
Source: Genome Biol. 2022 Feb 16;23:56. doi: 10.1186/s13059-022-02625-x (PMC8851831; doi:10.1186/s13059-022-02625-x)
Supplement: Supplementary file 2 — Additional file 2 Supplementary Tables S1-S7. [file 13059_2022_2625_MOESM2_ESM.xlsx]

## Sheet: Table S1toolRanks2005-2020
PubMed ID	Title	accuracySource	accuracyMetric	speedSource	Method	accuracyRank	speedRank	numMethods	Data set (if applicable)	Bias	Acc comment	Speed comment
17151342	Freyhult, E. K., Bollback, J. P., & Gardner, P. P. (2007). Exploring genomic dark matter: a critical assessment of the performance of homology search methods on noncoding RNA. Genome research, 17(1), 117-125.	Fig. 2A	median rank(MCC)	Fig. 2C	Rsearch	1	11	12			Verified	Verified
					Infernal	2	12				Verified	Verified
					Ravenna	3	9				Verified	Verified
					SAM	4	8				Verified	Verified
					hmmer	6.5	6				Verified	Verified
					wu-blast	6.5	7				Verified	Verified
					ssearch	6.5	5				Verified	Verified
					fasta	6.5	2				Verified	Verified
					ncbi-blast	9	3				Verified	Verified
					paralign	10	1				Verified	Verified
					rsmatch	11	10				Verified	Verified
					erpin	12	4				Verified	Verified
		Fig. 2B	median rank(MCC)	Fig. 2C	rsearch	2	11	12			Verified	Verified
					infernal	1	12				Verified	Verified
					ravenna	3	9				Verified	Verified
					SAM	4	8				Verified	Verified
					hmmer	5.5	6				Fixed	Verified
					wu-blast	10	7				Verified	Verified
					ssearch	5.5	5				Fixed	Verified
					fasta	8	2				Verified	Verified
					ncbi-blast	8	3				Verified	Verified
					paralign	8	1				Verified	Verified
					rsmatch	11	10				Verified	Verified
					erpin	12	4				Verified	Verified
		Fig. 3A	median rank(MCC)	Fig. 3C	ssearch	3	5	5			Fixed	Verified
					fasta	1	3				Verified	Verified
					wu-blast	3	1				Fixed	Verified
					ncbi-blast	3	4				Fixed	Verified
					paralign	5	2				Verified	Verified
		Fig. 3B	median rank(MCC)	Fig. 3C	ssearch	1	5	5			Verified	Verified
					fasta	3	3				Verified	Verified
					wu-blast	3	1				Verified	Verified
					ncbi-blast	3	4				Verified	Verified
					paralign	5	2				Verified	Verified
20047664	Swenson, M. S., Barbançon, F., Warnow, T., & Linder, C. R. (2010). A simulation study comparing supertree and combined analysis methods using SMIDGen. Algorithms for Molecular Biology, 5(1), 1.	Fig. 3c/f	Average topological error rate	Table 3, 1000 taxa, 20% SF, 1 SG.	wMRP-MP	5	5	5			Verified	Verified
					MRP-MP	4	2				Verified	Verified
					CA-MP	3	3				Verified	Verified
					MRP-ML	2	1				Verified	Verified
					CA-ML	1	4				Verified	Verified
25198770	Jünemann S, Prior K, Albersmeier A, Albaum S, Kalinowski J, Goesmann A, Stoye J, Harmsen D. GABenchToB: a genome assembly benchmark tuned on bacteria and benchtop sequencers. PloS one. 2014 Sep 8;9(9):e107014.	Fig. 2A S.aureus (COL) Mis2x150bp	NGA50	Fig. 3A	abyss	4	4	9	S.aureus (COL) Mis2x150bp	No	Fixed	Verified
					clc	7.5	1				Fixed	Verified
					soap2	3	2				Fixed	Verified
					velvet	2	3				Fixed	Verified
					spades	1	6				Fixed	Verified
					celera	7.5	9				Fixed	Verified
					newbler	5	7				Fixed	Verified
					seqman	9	5				Fixed	Verified
					mira	6	8				Fixed	Verified
		Fig. 2B S.aureus (COL) Mis2x150bp	Misassemblies	Fig. 3A	abyss	6	4	9			Verified	Verified
					clc	4	1				Verified	Verified
					soap2	7	2				Verified	Verified
					velvet	3	3				Verified	Verified
					spades	1	6				Verified	Verified
					celera	9	9				Verified	Verified
					newbler	8	7				Verified	Verified
					seqman	2	5				Verified	Verified
					mira	5	8				Verified	Verified
		Fig. 2A E.coli (SAKAI) Mis2x150bp	NGA50	Fig. 3A	abyss	4	4	9	E.coli (SAKAI) Mis2x150bp		Fixed	Verified
					clc	4	1				Fixed	Verified
					soap2	4	3				Fixed	Verified
					velvet	4	2				Fixed	Verified
					spades	1	6				Fixed	Verified
					celera	4	9				Fixed	Verified
					newbler	8	5				Fixed	Verified
					seqman	7	7				Fixed	Verified
					mira	9	8				Fixed	Verified
		Fig. 2B E.coli (SAKAI) Mis2x150bp	Misassemblies	Fig. 3A	abyss	4	4	9			Verified	Verified
					clc	3	1				Verified	Verified
					soap2	9	3				Verified	Verified
					velvet	6	2				Verified	Verified
					spades	1	6				Verified	Verified
					celera	5	9				Verified	Verified
					newbler	8	5				Verified	Verified
					seqman	2	7				Verified	Verified
					mira	7	8				Verified	Verified
		Fig. 2A S.aureus (COL) Mis2x250bp	NGA50	Fig. 3A	abyss	7	4	9	S.aureus (COL) Mis2x250bp		Fixed	Verified
					clc	4	1				Fixed	Verified
					soap2	8	2				Fixed	Verified
					velvet	6	3				Fixed	Verified
					spades	3	7				Fixed	Verified
					celera	5	9				Fixed	Verified
					newbler	1	5				Fixed	Verified
					seqman	9	6				Fixed	Verified
					mira	2	8				Fixed	Verified
		Fig. 2B S.aureus (COL) Mis2x250bp	Misassemblies	Fig. 3A	abyss	4.5	4	9			Verified	Verified
					clc	3	1				Verified	Verified
					soap2	6	2				Verified	Verified
					velvet	7	3				Verified	Verified
					spades	1.5	7				Verified	Verified
					celera	4.5	9				Verified	Verified
					newbler	9	5				Verified	Verified
					seqman	1.5	6				Verified	Verified
					mira	8	8				Verified	Verified
		Fig. 2A E.coli (SAKAI) Mis2x250bp	NGA50	Fig. 3A	abyss	5	4	9	E.coli (SAKAI) Mis2x250bp		Fixed	Verified
					clc	2	1				Fixed	Verified
					soap2	9	3				Fixed	Verified
					velvet	8	2				Fixed	Verified
					spades	2	7				Fixed	Verified
					celera	6	9				Fixed	Verified
					newbler	2	5				Fixed	Verified
					seqman	7	6				Fixed	Verified
					mira	4	8				Fixed	Verified
		Fig. 2B E.coli (SAKAI) Mis2x250bp	Misassemblies	Fig. 3A	abyss	5	4	9			Verified	Verified
					clc	2	1				Verified	Verified
					soap2	9	3				Verified	Verified
					velvet	8	2				Verified	Verified
					spades	1	7				Verified	Verified
					celera	3	9				Verified	Verified
					newbler	6	5				Verified	Verified
					seqman	4	6				Verified	Verified
					mira	7	8				Verified	Verified
		Fig. 2A M.tuberculosis (H37) Mis2x250bp	NGA50	Fig. 3A	abyss	6	5	9	M.tuberculosis (H37) Mis2x250bp		Fixed	Verified
					clc	4	1				Fixed	Verified
					soap2	5	3				Fixed	Verified
					velvet	7.5	2				Fixed	Verified
					spades	3	9				Fixed	Verified
					celera	1	7				Fixed	Verified
					newbler	2	4				Fixed	Verified
					seqman	7.5	6				Fixed	Verified
					mira	9	8				Fixed	Verified
		Fig. 2B M.tuberculosis (H37) Mis2x250bp	Misassemblies	Fig. 3A	abyss	3	5	9			Verified	Verified
					clc	2	1				Verified	Verified
					soap2	9	3				Verified	Verified
					velvet	8	2				Verified	Verified
					spades	4	9				Verified	Verified
					celera	5	7				Verified	Verified
					newbler	7	4				Verified	Verified
					seqman	1	6				Verified	Verified
					mira	6	8				Verified	Verified
		Fig. 2A S.aureus (COL) PGM200bp	NGA50	Fig. 3A	abyss	5	4	9	S.aureus (COL) PGM200bp		Fixed	Verified
					clc	4	1.5				Fixed	Verified
					soap2	9	1.5				Fixed	Verified
					velvet	7	3				Fixed	Verified
					spades	2	8				Fixed	Verified
					celera	6	7				Fixed	Verified
					newbler	3	5				Fixed	Verified
					seqman	8	6				Fixed	Verified
					mira	1	9				Fixed	Verified
		Fig. 2B S.aureus (COL) PGM200bp	Misassemblies	Fig. 3A	abyss	1	4	9			Verified	Verified
					clc	6	1.5				Verified	Verified
					soap2	5	1.5				Verified	Verified
					velvet	2.5	3				Verified	Verified
					spades	7	8				Verified	Verified
					celera	4	7				Verified	Verified
					newbler	2.5	5				Verified	Verified
					seqman	9	6				Verified	Verified
					mira	8	9				Verified	Verified
		Fig. 2A E.coli (SAKAI) PGM200bp	NGA50	Fig. 3A	abyss	7.5	4	9	E.coli (SAKAI) PGM200bp		Fixed	Verified
					clc	4	1				Fixed	Verified
					soap2	9	2				Fixed	Verified
					velvet	7.5	3				Fixed	Verified
					spades	1	8				Fixed	Verified
					celera	5.5	6				Fixed	Verified
					newbler	2	5				Fixed	Verified
					seqman	5.5	7				Fixed	Verified
					mira	3	9				Fixed	Verified
		Fig. 2B E.coli (SAKAI) PGM200bp	Misassemblies	Fig. 3A	abyss	2	4	9			Verified	Verified
					clc	5	1				Verified	Verified
					soap2	1	2				Verified	Verified
					velvet	7	3				Verified	Verified
					spades	6	8				Verified	Verified
					celera	3	6				Verified	Verified
					newbler	4	5				Verified	Verified
					seqman	9	7				Verified	Verified
					mira	8	9				Verified	Verified
		Fig. 2A S.aureus (COL) PGM400bp	NGA50	Fig. 3A	abyss	7	4	9	S.aureus (COL) PGM400bp		Fixed	Verified
					clc	5	2				Fixed	Verified
					soap2	9	3				Fixed	Verified
					velvet	8	1				Fixed	Verified
					spades	3	8				Fixed	Verified
					celera	4	7				Fixed	Verified
					newbler	1	5				Fixed	Verified
					seqman	6	6				Fixed	Verified
					mira	2	9				Fixed	Verified
		Fig. 2B S.aureus (COL) PGM400bp	Misassemblies	Fig. 3A	abyss	1	4	9			Verified	Verified
					clc	4	2				Verified	Verified
					soap2	9	3				Verified	Verified
					velvet	6	1				Verified	Verified
					spades	5	8				Verified	Verified
					celera	2	7				Verified	Verified
					newbler	3	5				Verified	Verified
					seqman	8	6				Verified	Verified
					mira	7	9				Verified	Verified
		Fig. 2A E.coli (SAKAI) PGM400bp	NGA50	Fig. 3A	abyss	7	4	9	E.coli (SAKAI) PGM400bp		Fixed	Verified
					clc	6	1.5				Fixed	Verified
					soap2	9	3				Fixed	Verified
					velvet	8	1.5				Fixed	Verified
					spades	2	6				Fixed	Verified
					celera	5	7				Fixed	Verified
					newbler	4	5				Fixed	Verified
					seqman	3	8				Fixed	Verified
					mira	1	9				Fixed	Verified
		Fig. 2B E.coli (SAKAI) PGM400bp	Misassemblies	Fig. 3A	abyss	2	4	9			Verified	Verified
					clc	4	1				Verified	Verified
					soap2	9	3				Verified	Verified
					velvet	8	2				Verified	Verified
					spades	5	6				Verified	Verified
					celera	1	7				Verified	Verified
					newbler	3	5				Verified	Verified
					seqman	7	8				Verified	Verified
					mira	6	9				Verified	Verified
		Fig. 2A M.tuberculosis (H37) PGM400bp	NGA50	Fig. 3A	abyss	7.5	4	9	M.tuberculosis (H37) PGM400bp		Fixed	Verified
					clc	6	1				Fixed	Verified
					soap2	9	2				Fixed	Verified
					velvet	7.5	3				Fixed	Verified
					spades	2	7				Fixed	Verified
					celera	4	6				Fixed	Verified
					newbler	3	5				Fixed	Verified
					seqman	5	8				Fixed	Verified
					mira	1	9				Fixed	Verified
		Fig. 2B M.tuberculosis (H37) PGM400bp	Misassemblies	Fig. 3A	abyss	1	4	9			Verified	Verified
					clc	6	1				Verified	Verified
					soap2	5	2				Verified	Verified
					velvet	2	3				Verified	Verified
					spades	7	7				Verified	Verified
					celera	4	6				Verified	Verified
					newbler	3	5				Verified	Verified
					seqman	8	8				Verified	Verified
					mira	9	9				Verified	Verified
24526711	Maška M, Ulman V, Svoboda D, Matula P, Matula P, Ederra C, Urbiola A, España T, Venkatesan S, Balak DM, Karas P. A benchmark for comparison of cell tracking algorithms. Bioinformatics. 2014 Jun 1;30(11):1609-17.	Supplementary-Table 1 Final Ranking	Final/Combined C2DL-MSC	Supplementary-Table 1 RANKINGS (Real videos)	COM-US	5	1	5	C2DL-MSC	yes	Verified	Verified
					HEID-GE	2	4				Verified	Verified
					KTH-SE	1	2				Verified	Verified
					PRAG-CZ	4	3				Verified	Verified
					UPM-ES	3	5				Verified	Verified
			Final/Combined C3DH-H157		COM-US	4	2	4	C3DH-H157		Verified	Verified
					HEID-GE	3	4				Verified	Verified
					KTH-SE	2	3				Verified	Verified
					PRAG-CZ	1	1				Verified	Verified
			Final/Combined C3DL-MDA231		COM-US	3	2	4	C3DL-MDA231		Verified	Verified
					HEID-GE	2	4				Verified	Verified
					KTH-SE	1	3				Verified	Verified
					PRAG-CZ	4	1				Verified	Verified
			Final/Combined N2DH-GOWT1		COM-US	6	1	6	N2DH-GOWT1		Verified	Verified
					HEID-GE	3	4				Verified	Verified
					LEID-NL	4	5				Verified	Verified
					KTH-SE	1	2				Verified	Verified
					PRAG-CZ	2	3				Verified	Verified
					UPM-ES	5	6				Verified	Verified
			Final/Combined N2DL-Hela		COM-US	5	1	5	N2DL-Hela		Verified	Verified
					HEID-GE	2	4				Verified	Verified
					KTH-SE	1	2				Verified	Verified
					PRAG-CZ	3	3				Verified	Verified
					UPM-ES	4	5				Verified	Verified
			Final/Combined N3DH-CHO		COM-US	5	1	5	N3DH-CHO		Verified	Verified
					HEID-GE	1	4				Verified	Verified
					LEID-NL	3	5				Verified	Verified
					KTH-SE	2	3				Verified	Verified
					PRAG-CZ	4	2				Verified	Verified
			Final/Combined N2DH-SIM		COM-US	6	1	6	N2DH-SIM		Verified	Verified
					HEID-GE	3	4				Verified	Verified
					LEID-NL	1	5				Verified	Verified
					KTH-SE	2	2				Verified	Verified
					PRAG-CZ	5	3				Verified	Verified
					UPM-ES	4	6				Verified	Verified
			Final/Combined N3DH-SIM		COM-US	4	2	5	N3DH-SIM		Verified	Verified
					HEID-GE	3	4				Verified	Verified
					LEID-NL	1	5				Verified	Verified
					KTH-SE	2	3				Verified	Verified
					PRAG-CZ	5	1				Verified	Verified
24839440	Tran, H., Porter, J., Sun, M. A., Xie, H., & Zhang, L. (2014). Objective and comprehensive evaluation of bisulfite short read mapping tools. Advances in bioinformatics, 2014.	Fig. 6	Mapping efficiency	Fig. 3	BSMAP	3	2	5			Verified	Verified
					BS-Seeker	5	3				Verified	Verified
					Bismark	1	4				Verified	Verified
					BRAT-BW	4	1				Verified	Verified
					BiSS	2	5				Verified	Verified
17062146	The accuracy of several multiple sequence alignment programs for proteins (2006)	Fig. 1	average accuracy values (all refs)	Fig. 1	ClustalW	6	6	10			Verified	Verified
					Dialign2.2	9	8				Verified	Verified
					TCoffee	3	10				Verified	Verified
					POA	10	4				Verified	Verified
					Mafft(FFTNS2)	7	1				Verified	Verified
					Muscle	4	3				Verified	Verified
					Mafft(LINSi)	2	5				Verified	Verified
					ProbCons	1	9				Verified	Verified
					Dialign-T	8	7				Verified	Verified
					Kalign	5	2				Verified	Verified
		Fig. 1	average accuracy values (Simprot)	Fig. 1	ClustalW	7	6	10			Verified	Verified
					Dialign2.2	9	8				Verified	Verified
					Dialign-T	8	7				Verified	Verified
					Kalign	6	2				Verified	Verified
					Mafft(FFTNS2)	3	1				Verified	Verified
					Mafft(LINSi)	2	5				Verified	Verified
					Muscle	5	3				Verified	Verified
					POA	10	4				Verified	Verified
					ProbCons	1	9				Verified	Verified
					TCoffee	4	10				Verified	Verified
21423806	A practical comparison of de novo genome assembly software tools for next-generation sequencing technologies (2011)	Fig. 6A	Swinepox-SE N50	Fig. 2A	SSAKE	1	4.5	9			Verified	Verified
					VCAKE	8	9				Verified	Verified
					QSRA	6	4.5				Verified	Verified
					SHARCGS	5	4.5				Verified	Verified
					Edena-strict	4	4.5				Verified	Verified
					Edena-nonstrict	2	4.5				Verified	Verified
					Velvet	9	4.5				Verified	Verified
					SOAPdenovo	7	4.5				Verified	Verified
					Taipan	3	4.5				Verified	Verified
		Fig. 6B	E. coli N50	Fig. 2A	SSAKE	8	6	8			Verified	Verified
					VCAKE	7	8				Verified	Verified
					QSRA	6	7				Verified	Verified
					Edena-strict	3	4.5				Verified	Verified
					Edena-nonstrict	1	4.5				Verified	Verified
					Velvet	5	3				Verified	Verified
					SOAPdenovo	4	1.5				Verified	Verified
					Taipan	2	1.5				Verified	Verified
		Fig. 6C	Yeast N50	Fig. 2A	SSAKE	6	6				Verified	Verified
					VCAKE	7	8				Verified	Verified
					QSRA	5	7				Verified	Verified
					Edena-strict	3	4.5				Verified	Verified
					Edena-nonstrict	2	4.5				Verified	Verified
					Velvet	8	3				Verified	Verified
					SOAPdenovo	4	1				Verified	Verified
					Taipan	1	2				Verified	Verified
25511303	Comparisons of computational methods for differential alternative splicing detection using RNA-seq in plant	Table 1	Mean of 15 AUC ranks (Table 1)	Supplementary Table S2	rDiff-param	5	1	8			Verified	Verified
					DSGseq	2	2				Verified	Verified
					DiffSplice	8	3				Verified	Verified
					DEXSeq	1	4				Verified	Verified
					MATS	6	5				Verified	Verified
					SpComp	7	6				Verified	Verified
					SeqGSEA	4	7				Verified	Verified
					Cufflinks	3	8				Verified	Verified
20617200	A Comprehensive Benchmark of Kernel Methods to Extract Protein–Protein Interactions from Literature	Table 2	AUC-AIMed	Table S9	SL	2	1	9			Verified	Verified
					ST	6.5	6				Verified	Verified
					SST	6.5	8				Verified	Verified
					PT	8	9				Verified	Verified
					SpT	9	7				Verified	Verified
					kBSPS	4	2				Verified	Verified
					cosine	5	4.5				Verified	Verified
					edit	3	4.5				Verified	Verified
					APG	1	3				Verified	Verified
		Table 2	AUC-BioInfer	Table S9	SL	2	1	9			Verified	Verified
					ST	4	6				Verified	Verified
					SST	7	8				Verified	Verified
					PT	6	9				Verified	Verified
					SpT	5	7				Verified	Verified
					kBSPS	3	2				Verified	Verified
					cosine	9	4.5				Verified	Verified
					edit	8	4.5				Verified	Verified
					APG	1	3				Verified	Verified
		Table 2	AUC-HPRD50	Table S9	SL	2	1	9			Verified	Verified
					ST	8	6				Verified	Verified
					SST	9	8				Verified	Verified
					PT	7	9				Verified	Verified
					SpT	6	7				Verified	Verified
					kBSPS	3	2				Verified	Verified
					cosine	5	4.5				Verified	Verified
					edit	4	4.5				Verified	Verified
					APG	1	3				Verified	Verified
		Table 2	AUC-IEPA	Table S9	SL	3	1	9			Verified	Verified
					ST	6	6				Verified	Verified
					SST	9	8				Verified	Verified
					PT	8	9				Verified	Verified
					SpT	5	7				Verified	Verified
					kBSPS	2	2				Verified	Verified
					cosine	7	4.5				Verified	Verified
					edit	4	4.5				Verified	Verified
					APG	1	3				Verified	Verified
		Table 2	AUC-LLL	Table S9	SL	4	1	9			Verified	Verified
					ST	6	6				Verified	Verified
					SST	8	8				Verified	Verified
					PT	7	9				Verified	Verified
					SpT	9	7				Verified	Verified
					kBSPS	2	2				Verified	Verified
					cosine	5	4.5				Verified	Verified
					edit	1	4.5				Verified	Verified
					APG	3	3				Verified	Verified
25521762	Assessment of de novo assemblers for draft genomes: a case study with fungal genomes.	Table 5	sum quality rows 1-4	Table 3 (mean rank)	ABySS	3	5	7			Verified	Verified
					IDBA-UD	1	6				Verified	Verified
					Minia	7	1				Verified	Verified
					SOAP	5	3				Verified	Verified
					SPAdes	2	7				Verified	Verified
					Sparse	6	4				Verified	Verified
					Velvet	4	2				Verified	Verified
999999999	Estimating Kinetic Parameters for Essential Amino Acid Production in Arabidopsis Thaliana by Using Particle Swarm Optimization	Table 5	error rate	Table 5	SimulatedAnnealing	3	3	3			Verified	Verified
					DownhillSimplex	2	2				Verified	Verified
					PSO	1	1				Verified	Verified
		Table 6	error rate	Table 6	SimulatedAnnealing	2	3				Verified	Verified
					DownhillSimplex	3	2				Verified	Verified
					PSO	1	1				Verified	Verified
21525877	Evaluation of next-generation sequencing software in mapping and assembly.	Table 2	Reads mapped correctly (SE)	Table 2 (SE)	Bowtie	3	3	8			Verified	Verified
					BWA	2	5				Verified	Verified
					Mosaik	5	4				Verified	Verified
					PASS	8	2				Verified	Verified
					RMAP	7	6				Verified	Verified
					SeqMap	6	7				Verified	Verified
					SHRiMP	1	8				Verified	Verified
					SOAP	4	1				Verified	Verified
		Table 2	Reads mapped correctly (PE)	Table 2 (PE)	Bowtie	7	2	7			Verified	Verified
					BWA	1	4				Verified	Verified
					Mosaik	4	3				Verified	Verified
					RMAP	6	5				Verified	Verified
					SHRiMP	3	7				Verified	Verified
					SOAP	5	1				Verified	Verified
					SSAHA2	2	6				Verified	Verified
24708189	Comparison of mapping algorithms used in high-throughput sequencing: application to Ion Torrent data.	Figure 3	F-measure (@ 4% error rate)	Figure 2 (RD_400)	Bowtie2	5	2	14			Verified	Verified
					BWA	12	11				Verified	Verified
					BWASW	9	4.5				Verified	Verified
					GSNAP	11	12				Verified	Verified
					MOSAIK	2	9.5				Verified	Verified
					Novoalign	6	14				Verified	Verified
					PASS	13.5	7				Verified	Verified
					segemehl	1	13				Verified	Verified
					SHRIMP2	3	7				Verified	Verified
					SMALT	4	3				Verified	Verified
					SNAP	10	1				Verified	Verified
					SRmapper	13.5	4.5				Verified	Verified
					SSAHA2	7	9.5				Verified	Verified
					TMAP	8	7				Verified	Verified
18287116	Empirical comparison of ab initio repeat finding programs.	Table 1	Sensitivity (Chromosome segment)	Table 1 (Chromosome segment)	RepeatGluer	1	3	4			Verified	Verified
					RepeatScout	3	4				Verified	Verified
					RepeatFinder	2	2				Verified	Verified
					PILER	4	1				Verified	Verified
		Table 1	Sensitivity (Chromosome)	Table 1 (Chromosome)	RepeatScout	2	3	3			Verified	Verified
					RepeatFinder	1	2				Verified	Verified
					PILER	3	1				Verified	Verified
24602402	Assessing the efficiency of multiple sequence alignment programs.	Additional file 2	RV50 - BB_SP* (Average)	Additional file 3 (RV50 - BB)	CLUSTALW	9	1	9			Verified	Verified
					CLUSTAL OMEGA	5	6				Verified	Verified
					DIALIGN-TX	7	5				Verified	Verified
					MAFFT	1	4				Verified	Verified
					MUSCLE	6	2				Verified	Verified
					POA	8	3				Verified	Verified
					Probalign	2.5	7				Verified	Verified
					Probcons	2.5	8				Verified	Verified
					T-Coffee	4	9				Verified	Verified
24086547	Comparing memory-efficient genome assemblers on stand-alone and cloud infrastructures.	Table 4.	N50	Table 4.	Diginorm-Velvet	1	4	8			Verified	Verified
					DiMA	6	5				Verified	Verified
					Gossamer	8	7				Verified	Verified
					Minia	5	1				Verified	Verified
					SGA	4	8				Verified	Verified
					SparseAssembler	3	3				Verified	Verified
					Velvet	2	2				Verified	Verified
					ZeMA	7	6				Verified	Verified
		Table 5.	N50	Table 5.	Diginorm-Velvet	2	3	7			Verified	Verified
					DiMA	5	4				Verified	Verified
					Gossamer	7	7				Verified	Verified
					Minia	6	5				Verified	Verified
					SparseAssembler	3	1				Verified	Verified
					Velvet	1	6				Verified	Verified
					ZeMA	4	2				Verified	Verified
18793413	Critical assessment of alignment procedures for LC-MS proteomics and metabolomics measurements.	Table 3	Recall(align) - fraction 00	Table 5 (P1)	msInspect	7	4	7			Verified	Verified
					MZmine	3	2				Verified	Verified
					OpenMS	1	6				Verified	Verified
					SpecArray	6	7				Verified	Verified
					XAlign	2	5				Verified	Verified
					XCMS (without retention time)	4	1				Verified	Verified
					XCMS (with correction)	5	3				Verified	Verified
		Table 3	Precision(align) - fraction 00	Table 5 (P1)	msInspect	7	4	7			Verified	Verified
					MZmine	3	2				Verified	Verified
					OpenMS	1	6				Verified	Verified
					SpecArray	4	7				Verified	Verified
					XAlign	2	5				Verified	Verified
					XCMS (without retention time)	6	1				Verified	Verified
					XCMS (with correction)	5	3				Verified	Verified
23393030	Comparative study of de novo assembly and genome-guided assembly strategies for transcriptome reconstruction based on RNA-Seq	Table 1 (brain)	Accuracy (%)	Figure 2A (brain)	inchworm	1	1	4			Verified	Verified
					oases	3	2				Verified	Verified
					trans-ABySS	4	3				Verified	Verified
					trinity	2	4				Verified	Verified
		Table 1 (esc)	Accuracy (%)	Figure 2A (esc)	inchworm	2	1	4			Verified	Verified
					oases	4	2				Verified	Verified
					trans-ABySS	1	3				Verified	Verified
					trinity	3	4				Verified	Verified
		Table 1 (spombe)	Accuracy (%)	Figure 2A (spombe)	inchworm	2	1	4			Verified	Verified
					oases	3	2				Verified	Verified
					trans-ABySS	1	3				Verified	Verified
					trinity	4	4				Verified	Verified
22132132	RAxML and FastTree: comparing two methods for large-scale maximum likelihood phylogeny estimation.	Figure 3	Missing branch rate (TrueAln)	Figure 3 (TrueAln)	RAxML	1	3				Verified	Verified
					FastTree	2	1				Verified	Verified
					RAxML-Limited	3	2				Verified	Verified
15701525	Comprehensive evaluation of protein structure alignment methods: scoring by geometric measures.	Table 1	AUROC (native score)	Table 5	CE	3	4	6			Verified	Verified
					DALI	1.5	5				Verified	Verified
					LSQMAN	6	2				Verified	Verified
					SSAP	4	6				Verified	Verified
					SSM	5	1				Verified	Verified
					STRCUTAL	1.5	3				Verified	Verified
22152123	Fast and accurate methods for phylogenomic analyses.	Figure 5	FN rate (representative methods)	Figure 1 (50 genes)	BUCKy(MrBayes)	1	6	6			Verified	Verified
					BUCKy(MrBayes-spa)	2	5				Verified	Verified
					BUCKy(RAxML)	3	4				Verified	Verified
					phylonet(FT)	4.5	1.5				Verified	Verified
					greedy(FT)	4.5	1.5				Verified	Verified
					igtp-duploss(FT)	6	3				Verified	Verified
19046431	Comparison of methods for estimating the nucleotide substitution matrix.	Figure 2 (a)	Euclidean distance (L=5000) -- Lake excluded.	Figure 2 (b)	Barry	1	3	4			Verified	Verified
					Goldman	4	2				Verified	Verified
					Gojobori	2	1				Verified	Verified
					Woodhams	3	4				Verified	Verified
23758764	Benchmarking short sequence mapping tools.	Table 2. (reported correct)	Sensitivity	Figure 14 (C. elegans)	Bowtie	2	1	9			Verified	Verified
					Bowtie2	8	3				Verified	Verified
					BWA	6	8				Verified	Verified
					SOAP2	7	2				Verified	Verified
					MAQ	5	5				Verified	Verified
					RMAP	9	9				Verified	Verified
					GSNAP	4	4				Verified	Verified
					Novoalign	1	6				Verified	Verified
					mrsFAST	3	7				Verified	Verified
22172045	Performance analysis of novel methods for detecting epistasis.	Figure 7 (Sim4)	Sensitivity at 0.01 FPR	Table 2 (Sim 4)	AntEpiSeeker	2	4	5			Verified	Verified
					BOOST	1	1				Verified	Verified
					EpiMODE	4.5	5				Verified	Verified
					SNPRuler	3	2				Verified	Verified
					TEAM	4.5	3				Verified	Verified
25574120	Evaluating the accuracy and efficiency of multiple sequence alignment methods.	Figure 1	Alignment accuracy (SPS)	Figure 6	Clustal Omega	8	5	10			Verified	Verified
					Dialign-TX	7	7				Verified	Verified
					Kalign	4	4				Verified	Verified
					MAFFT(FFT-NS-2)	9.5	2				Verified	Verified
					MAFFT(L-INS-i)	3	8				Verified	Verified
					Multalin	6	3				Verified	Verified
					MUSCLE	5	1				Verified	Verified
					ProbCons	1	10				Verified	Verified
					SATe	2	6				Verified	Verified
					T-Coffee	9.5	9				Verified	Verified
22506536	Mapping reads on a genomic sequence: an algorithmic overview and a practical comparative analysis.	Table 5.	number of mapped reads whose original position has been retrieved in the complete list of hits.	Table 5. (Indexing + Mapping time)	BFAST	6	4	7			Verified	Verified
					Bowtie	1.5	2				Verified	Verified
					BWA	1.5	3				Verified	Verified
					GASSST	4	5				Verified	Verified
					Novoalign	5	6				Verified	Verified
					PerM	3	1				Verified	Verified
					SSAHA2	7	7				Verified	Verified
21856737	Comparative analysis of algorithms for next-generation sequencing read alignment.	Fig. 1. (a)	Accuracy @ 0.100	Fig. 5. (b)	Bowtie	6	2	6			Verified	Verified
					BWA	4	4				Verified	Verified
					mrFAST	5	5				Verified	Verified
					mrsFAST	3	3				Verified	Verified
					Novoalign	2	6				Verified	Verified
					SOAP2	1	1				Verified	Verified
21113338	Multiple sequence alignment: a major challenge to large-scale phylogenetics.	Table 2	Missing branch rate (%) - Avg error	Table 3 - sum all times	SATe	1	8	8			Verified	Verified
					ML(MAFFT)	2	4				Verified	Verified
					ML(MAFFT-PartTree)	3	2				Verified	Verified
					ML(Prank+GT)	4	7				Verified	Verified
					ML(Muscle)	5	5				Verified	Verified
					ML(ClustalW)	6	3				Verified	Verified
					ML(ClustalW-quicktree)	7	1				Verified	Verified
					ML(Opal)	8	6				Verified	Verified
23842808	Naive binning improves phylogenomic analyses.	Fig. 5 (50 genes)	Average FN rate	Section: 3.1 Computational issues	CA-ML	1	1.5				Verified	Verified
					starBEAST	2	5				Verified	Verified
					BUCKy-con	4	3.5				Verified	Verified
					BUCKy-pop	3	3.5				Verified	Verified
					MP-EST	5	1.5				Verified	Verified
15840834	All are not equal: a benchmark of different homology modeling programs.	Table 2	No. of RMSD >3 Å from backbone	Table 2	3D-JIGSAW	3	10	10			Verified	Verified
					Builder	7	5				Verified	Verified
					Modeller6v2-10	5	9				Verified	Verified
					Modeller6v2	9	6				Verified	Verified
					Modeller7v7	10	7				Verified	Verified
					nest	4	4				Verified	Verified
					SCWRL3	1.5	1.5				Verified	Verified
					SCWRL-CONS	1.5	1.5				Verified	Verified
					SegMod/ENCAD	6	3				Verified	Verified
					SWISS-MODEL	8	8				Verified	Verified
19179695	Barking up the wrong treelength: the impact of gap penalty on alignment and tree accuracy.	Fig. 8 (b)	Tree error fraction	Fig. 9.	POY	7	6	7			Verified	Verified
					POYstar	2	7				Verified	Verified
					Probtree	1	5				Verified	Verified
					ML(MAFFT)	3	3				Verified	Verified
					ML(ClustalW)	4	1				Verified	Verified
					MPS(ClustalW)	6	4				Verified	Verified
					MPJ(ClustalW)	5	2				Verified	Verified
22492192	A survey of error-correction methods for next-generation sequencing	Table 5: D1	Gain	Table 5	Coral	5	3	6			Verified	Verified
					HiTEC	2	5				Verified	Verified
					HSHREC	6	6				Verified	Verified
					Quake	3	4				Verified	Verified
					Reptile	1	1				Verified	Verified
					SOAPec	4	2				Verified	Verified
		Table 5: D2	Gain	Table 5	Coral	4	3	5			Verified	Verified
					HiTEC	1	4				Verified	Verified
					HSHREC	5	5				Verified	Verified
					Reptile	2	2				Verified	Verified
					SOAPec	3	1				Verified	Verified
		Table 5: D3 (B)	Gain	Table 5	Coral	6	1	7			Verified	Verified
					ECHO	2	7				Verified	Verified
					HiTEC	1	3				Verified	Verified
					HSHREC	7	5				Verified	Verified
					Quake	5	6				Verified	Verified
					Reptile	3	4				Verified	Verified
					SOAPec	4	2				Verified	Verified
		Table 5: D5	Gain	Table 5	Coral	3	3	4			Verified	Verified
					HSHREC	4	4				Verified	Verified
					Reptile	1	2				Verified	Verified
					SOAPec	2	1				Verified	Verified
		Table 5: D6	Gain	Table 5	Coral	3	2	4			Verified	Verified
					HSHREC	4	4				Verified	Verified
					Reptile	1	3				Verified	Verified
					SOAPec	2	1				Verified	Verified
		Table 5: D7	Gain	Table 5	Coral	3	2	4			Verified	Verified
					HSHREC	4	4				Verified	Verified
					Reptile	1	3				Verified	Verified
					SOAPec	2	1				Verified	Verified
21615913	A novel and well-defined benchmarking method for second generation read mapping	Figure 5: EMBL:SRR049254, any best	Normalized found intervals @ 5% error rate	Table S5	Bowtie	4.5	2	6			Verified	Verified
					BowtieStar	2	4				Verified	Verified
					Bwa	1	5				Verified	Verified
					Shrimp2	4.5	6				Verified	Verified
					Soap2	6	1				Verified	Verified
					Soap2Star	3	3				Verified	Verified
19126200	Comparison of public peak detection algorithms for MALDI mass spectrometry data analysis	Figure 5 (b)	Median average sensitivity	Table 2 (simulation data)	Cromwell	4	1	5			Verified	Verified
					CWT	1	4				Verified	Verified
					LIMPIC	2	3				Verified	Verified
					LMS	5	2				Verified	Verified
					PROcess	3	5				Verified	Verified
		Figure 6 (b)	Median average sensitivity	Table 2 (real data)	Cromwell	5	2				Verified	Verified
					CWT	1.5	4				Verified	Verified
					LIMPIC	1.5	1				Verified	Verified
					LMS	4	3				Verified	Verified
					PROcess	3	5				Verified	Verified
22574964	A comparative evaluation of sequence classification programs	Table 2	Mean Sensitivity	Table 2	CARMA	2	4	4			Verified	Verified
					MEGAN	1	3				Verified	Verified
					MetaPhyler	4	1				Verified	Verified
					MG-RAST	3	2				Verified	Verified
		Table 2	Mean Precision	Table 2	CARMA	1	4	4			Verified	Verified
					MEGAN	3	3				Verified	Verified
					MetaPhyler	4	1				Verified	Verified
					MG-RAST	2	2				Verified	Verified
		Table 6	Mean Sensitivity	Table 6	NBC	1	3				Verified	Verified
					PhyloPythiaS	4	2				Verified	Verified
					PhymmBL	2	4				Verified	Verified
					RAIphy	3	1				Verified	Verified
		Table 6	Mean Sensitivity	Table 6	NBC	1	3				Verified	Verified
					PhyloPythiaS	3	2				Verified	Verified
					PhymmBL	2	4				Verified	Verified
					RAIphy	4	1				Verified	Verified
22287634	Performance comparison and evaluation of software tools for microRNA deep-sequencing data analysis	Figure 6	Mean accuracy	Figure 2 (summed over H. sapiens, G. gallus & C. elegans)	miRExpress	1	1	4			Verified	Verified
					mireap	4	2				Verified	Verified
					miRDeep	3	3.5				Verified	Verified
					MIReNA	2	3.5				Verified	Verified
31465436	A benchmark of computational CRISPR-Cas9 guide design methods.	Table 2	Precision	Table 3(550k)	FlashFry	1	6	11
					WU-CRISPR	2	7
					CRISPR-DO	3	4
					CHOPCHOP	4	3
					SSC	5	1
					sgRNAScorer2	6	11
					CRISPOR	7	9
					TUSCAN	8	5
					PhytoCRISP-Ex	9	10
					mm10db	10	2
					Cas-Designer	11	8
30717772	A comparative evaluation of hybrid error correction methods for error-prone long reads.	Table S2a(S. cerevisiae 20x)	Accuracy	Table S5a(S. cerevisiae 20x)	Jabba	1	1	10
					pacBioToCA	2	6
					ECTools	3	8
					Nanocorr	4	10
					HALC	5	4
					LoRDEC	6	3
					FMLRC	7	2
					proovread	8	7
					CoLoRMap	9	5
					LSC	10	9
		Table S2b(S. cerevisiae 20x)	Accuracy	Table S5b(S. cerevisiae 20x)	Jabba	1	2
					pacBioToCA	2	6
					ECTools	3	8
					Nanocorr	4	9
					HALC	5	3
					FMLRC	6	1
					LoRDEC	7	5
					proovread	8	7
					CoLoRMap	9	4
					LSC	10	10
30936559	A comparison of single-cell trajectory inference methods.	Supplementary Figure 3a	Mean Overall score	Supplementary Figure 4b	angle	7	2	48
					calista	45	41
					cellrouter	38	27
					celltrails	34	37
					celltreegibbs	44	42
					celltreemaptpx	19	33
					celltreevem	28	24
					component1	11	1
					dpt	27	7
					elpigraph	32	20
					elpigraphlinear	18	12
					elpigraphcycle	21	14
					embeddr	10	19
					fateid	4	21
					forks	37	5
					gpfates	39	43
					grandprix	40	40
					matcher	16	11
					merlot	41	44
					mfa	24	30
					monocleddrtree	13	28
					monocleica	17	36
					mpath	30	39
					mst	8	3
					ouija	47	46
					ouijaflow	33	17
					paga	5	13
					pagatree	2	15
					pcreode	14	22
					phenopath	20	25
					pseudogp	43	47
					raceid_stemid	31	29
					recat	35	32
					scimitar	48	48
					scorpius	3	6
					scoup	46	45
					scuba	23	34
					sincell	29	26
					slice	15	35
					slicer	42	23
					slingshot	1	10
					stemnet	12	9
					topslam	22	38
					tscan	6	8
					urd	36	31
					wanderlust	25	16
					waterfall	9	4
					wishbone	26	18
31874603	A systematic evaluation of copy number alterations detection methods on real SNP array and deep sequencing data.	Table 3	Average Recall rate	Fig. 13	CNVnorm	1.5	7	9
					FREEC	1.5	1.5
					BICseq	3	1.5
					CNVseq	4	8
					Varscan	5	9
					ReadDepth	6	3
					CNVnator	7	4.5
					rSWseg	8	4.5
					RDXplorer	9	6
31639029	Accuracy assessment of fusion transcript detection via read-mapping and de novo fusion transcript assembly-based methods.	Fig. 4a	Rank median accuracy	Fig. 4b	Arriba	2	3	23
					ChimeraScan	18	15
					ChimPipe	5	14
					deFuse	22	12
					EricScript	23	8
					FusionCatcher	4	6
					FusionHunter	19	9
					InFusion	9	20
					JAFFA-Assembly	17	13
					JAFFA-Direct	16	10
					JAFFA-Hybrid	20	21
					MapSplice	10	17
					nFuse	21	7
					Pizzly	14	1
					PRADA	15	11
					SOAP-fuse	7	16
					STARChip	11	2
					STAR-Fusion	1	5
					STAR-SEQR	3	4
					TopHat-Fusion	12	18
					TrinityFusion-C	6	19
					TrinityFusion-D	13	23
					TrinityFusion-UC	8	22
28569140	An evaluation of copy number variation detection tools for cancer using whole exome sequencing data.	Table 4	mean(sqrt(sens*spc))	Fig. 4	ExomeCNV	1	3	5
					VarScan2	2	4
					CONTRA	3	2
					ADTEx	4	5
					cn.MOPS	5	1
28052134	Assessment of Common and Emerging Bioinformatics Pipelines for Targeted Metagenomics.	Fig 7.	Genus F-measure	Fig 9 (real, walltime)	BMP	4	4	5
					CLARK	1	2
					kraken	3	1
					mothur	5	5
					QIIME-SS	2	3
32183840	Benchmarking of computational error-correction methods for next-generation sequencing data.	Figure S10a&b.	sum(gain)	Figure S11a.	Bless	1	3	10
					Musket	2	6
					Lighter	3	2
					Fiona	4	9
					SGA	5	7.5
					BFC	6	4
					RECKONER	7	1.5
					Coral	8	7.5
					Racer	9	5
					Pollux	10	10
31984131	Benchmarking of long-read assemblers for prokaryote whole genome sequencing.	Figure 1a	fully complete+complete chromosome	Figure 1d	Canu	4	7	7
					Flye	2	6
					Miniasm-Minipolish	3	4					NB: NECAT slightly slower than Miniasm, confirmed in Fig2.
					NECAT	5	5
					Raven	1	3
					Redbean	6	2
					Shasta	7	1
28739658	Benchmarking Relatedness Inference Methods with Genome-Wide Data from Thousands of Relatives.	Figure1	(mean(%correctRelated)+%correctUnrelated)/2	Table 1	IBDseq	1	7	12			manually extracted data from figure 1, see spreadsheet in data directory.
					HaploScore	2	10
					RefinedIBD	3	12
					ERSA	4	11
					germline	5	9
					PC-Relate	6	4
					PREST-plus	7	5
					FASTLbd	8	8
					PLINK	9	1
					REAP	10	3
					RelateAdmix	11	6
					KING	12	2
27256311	Benchmarking the next generation of homology inference tools.	Fig3a	AUC1000	Fig4	CS-BLAST	1	6	7
					HHSEARCH	3	7
					PHMMER	2	4
					NCBI-BLAST	4	3
					USEARCH	5	1
					UBLAST	7	5
					FASTA	6	2
		Fig3b	AUC1000	Fig4	CS-BLAST	2	6	7
					HHSEARCH	3	7
					PHMMER	1	4
					NCBI-BLAST	4	3
					USEARCH	5	1
					UBLAST	7	5
					FASTA	6	2
		Fig3c	AUC1000	Fig4	CS-BLAST	1	6	7
					HHSEARCH	3	7
					PHMMER	2	4
					NCBI-BLAST	4	3
					USEARCH	5	1
					UBLAST	7	5
					FASTA	6	2
30658573	Comparative analysis of differential gene expression analysis tools for single-cell RNA sequencing data.	Fig2	AUC-ROC		SCDE	10	6	11
					MAST	8	3
					scDD	5	11
					EMDomics	4	7
					D3E	6	10
					Monocle2	9	4
					SINCERA	11	1
					edgeR	7	2
					DESeq2	3	5
					DEsingle	2	9
					SigEMD	1	8
32138645	Comparative study of whole exome sequencing-based copy number variation detection tools.	Table 4	Sensitivity	Fig6	CNVkit	1	4	4
					cn.MOPS	2	1
					ExomeCopy	3	2
					CoNIFER	4	3
		Table 4	Specificity	Fig6	cn.MOPS	1	1	4
					CoNIFER	2	3
					CNVkit	3	4
					ExomeCopy	4	2
28808243	Comparison of error correction algorithms for Ion Torrent PGM data: application to hepatitis B virus.	Figure 2a	median(gain)	Manuscript text	Karect	5	1	5
					Blue	2	2
					Pollux	1	3
					Coral	4	4
					Fiona	3	5
28934964	Comprehensive benchmarking and ensemble approaches for metagenomic classifiers.	Fig1a	F1	Fig7	BlastMegan	1	10	11
					GOTTCHA	2	4
					DiamondMegan	3	8
					MetaPhlan	4	1
					Kraken	5	3
					LMAT	6	5
					MetaFlow	7	6
					PhyloSift	8	9
					CLARK-S	9	7
					CLARK	10	2
					NBC	11	11
31324872	Comprehensive evaluation and characterisation of short read general-purpose structural variant calling software.	Fig3	PPV(all calls)	Supp Fig 12(wall)	breakdancer	8	1	9
					socrates	6	2
					hydra	7	3
					manta	2	4
					gridss	5	5
					delly	4	6
					pindel	9	7
					cortex	3	8
					crest	1	9
31159850	Comprehensive evaluation of structural variation detection algorithms for whole genome sequencing.	Fig2a	F-measure	Fig. 5a	1-2-3-SV	29	31	50				Some extra methods were in the timing figure, these were ignored. Also, MetaSV & CNVnator had no times on the plot, so were given the maximum rank.
					AS-GENSENG	45.5	41					Raw data was not included for either figure, so ranks were extracted manually based upon bar heights.
					BICseq2	32	14.5
					BreakDancer	24.5	2.5
					BreakSeek	38	44
					BreakSeq2	50	7
					CLEVER	30.5	36.5
					CNVnator	26.5	49.5
					Control-FREEC	49	36.5
					CREST	36.5	43
					DELLY	16	32
					ERDS	17.5	27
					FermiKit	14	46
					forestSV	24.5	33
					GASVPro	41	24
					GenomeSTRiP	22	28.5
					GRIDSS	1	23
					Hydra	41	2.5
					iCopyDAV	45.5	16
					indelMINER	43.5	11
					inGAP-sv	6	14.5
					laSV	47	48
					Lumpy	4.5	8.5
					Manta	2.5	39.5
					MATCHCLIP	11.5	13
					Meerkat	11.5	19.5
					MetaSV	14	49.5
					OncoSNP-Seq	43.5	39.5
					PBHoney-NGM	36.5	47
					pbsv	34.5	18
					PennCNV-Seq	26.5	42
					Pindel	9	45
					PRISM	22	38
					RAPTR	33	12
					readDepth	39	5
					Sniffles	10	1
					Socrates	28	10
					SoftSearch	19	30
					SoftSV	7	35
					SoloDel	48	21
					Sprites	2.5	22
					SvABA	14	26
					SVDetect	34.5	25
					SVelter	20	28.5
					SVfinder	41	17
					SVseq2	4.5	34
					TIDDIT	22	5
					Ulysses	17.5	19.5
					VariationHunter	30.5	5
					Wham	8	8.5
31136576	Comprehensively benchmarking applications for detecting copy number variation.	Fig 2a (50x)	TPR	Fig 3a (50x)	Canvas	9	1	10			Error in key for fig2a (Canvas key & figure colours don't match)
					cn.MOPS	10	3.5
					CNVnator	2	3.5
					Control-FREEC	8	8
					GROM-RD	3	6
					iCopyDAV	7	9
					LUMPY	1	7
					RDXplorer	5	10
					ReadDepth	6	2
					RSICNV	4	5
		Fig 2b (50x)	FDR	Fig 3a (50x)	Canvas	1	1	10
					cn.MOPS	4	3.5
					CNVnator	10	3.5
					Control-FREEC	8	8
					GROM-RD	5	6
					iCopyDAV	6	9
					LUMPY	2	7
					RDXplorer	9	10
					ReadDepth	3	2
					RSICNV	7	5
31077315	De novo transcriptome assembly: A comprehensive cross-species comparison of short-read RNA-Seq assemblers.	Table 2	Summarized metric (0,1)-score	Table 3 (median runtime)	Trans-ABySS	1	10	10
					Trinity	2	8
					SPAdes-rna	3	2
					SOAP-Trans	4	1
					SPAdes-sc	5	3
					Bridger	6	7
					Shannon	7	6
					IDBA-Tran	8	4
					BinPacker	9	5
					Oases	10	9
31015787	Estimating the <i>k</i>-mer Coverage Frequencies in Genomic Datasets: A Comparative Assessment of the State-of-the-art.	Table 6	F0 Error% (k=25)	Table A2 (k = 25)	DSK	1	2	5
					ntCard	2	1
					KmerGenie	3	5
					Khmer	4	4
					KmerStream	5	3
30329135	Evaluating Statistical Multiple Sequence Alignment in Comparison to Other Alignment Methods on Protein Data Sets.	S2-supplementary_information. Table: Summary - Protein Data	Total SP-Score (recall)	TABLE 3.	BAli-Phy	10	12	12			NB: Kalign & MAFFT Homologs were removed, as no timing data is provided for these in Table 3
					Clustal	9	4
					Contralign	3	8
					DiAlign	11	1
					MAFFT-G-INS-i	6	5
					MUSCLE	8	3
					PRANK	12	9
					PRIME	7	2
					Probalign	5	6
					PROBCONS	4	7
					PROMALS	1	10
					T-COFFEE	2	11
		S2-supplementary_information. Table: Summary - Protein Data	Total Modeler Score (precision)	TABLE 3.	BAli-Phy	1	12	12			NB: Kalign & MAFFT Homologs were removed, as no timing data is provided for these in Table 3
					Clustal	8	4
					Contralign	5	8
					DiAlign	10	1
					MAFFT-G-INS-i	7	5
					MUSCLE	11	3
					PRANK	12	9
					PRIME	9	2
					Probalign	6	6
					PROBCONS	4	7
					PROMALS	3	10
					T-COFFEE	2	11
31080946		Table 2b, All	AP (adjacency precision)	Figure 4b (500)	CG	1	2	4
					ChiSquare	3	3
					FisherZ	2	1
					MultinomialLRT	4	4
		Table 2b, All	AP (adjacency recall)	Figure 4b (500)	CG	3	2	4
					ChiSquare	2	3
					FisherZ	4	1
					MultinomialLRT	1	4
26628557	Evaluation of preprocessing, mapping and postprocessing algorithms for analyzing whole genome bisulfite sequencing data.	Figure 2B. Mott trimming	Sensitivity	Table 3. single+paired	Bismark-bowtie-l28a	4	4	7			Bismark (Bowtie2, L20) appears to be missing from the figure. Added indices to method names.
					Bismark-bowtie-l50b	6	3
					Bismark-bowtie2-L22c	4	6
					BRAT-BW	7	2
					BSMAP	2	1
					GSNAP	4	7
					LAST	1	5
		Figure 2B. Mott trimming	Error rate	Table 3. single+paired	Bismark-bowtie-l28a	4.5	4	7
					Bismark-bowtie-l50b	3	3
					Bismark-bowtie2-L22c	4.5	6
					BRAT-BW	1	2
					BSMAP	6	1
					GSNAP	7	7
					LAST	2	5
29568413	Performance evaluation method for read mapping tool in clinical panel sequencing.	Fig. 3	AU-ROC	Fig. 4 (median)	BatAlign	7	4.5	8				Used a ruler to estimate median runtime. :-/
					Bowtie2	1	4.5
					BWA-MEM	2	3
					BWA-PSSM	3	6
					CUSHAW3	4	7.5
					Kart	5	1
					NextGenMap	6	7.5
					NovoAlign	8	2
31907445	Benchmarking algorithms for gene regulatory network inference from single-cell transcriptomic data	Supplementary Figure 5	Median AUROC (mCAD Network, 0 Dropout Rate)	Supplementary Figure 7 (#GENES=500)	GENIE	7	7.5	11				SCNS missing from the time figure, therefore removed from ranks.
					GRISL	1	7.5
					GRNBoost	10	6
					GRNVBEM	11	10
					LEAP	5	2
					PIDC	7	3
					PPCOR	9	1
					SCODE	2	5
					SCRIBE	7	9
					SINCERITIES	4	4
					SINGE	3	11
27941783	Simulation-based comprehensive benchmarking of RNA-seq aligners.	Supplementary Figure 2	percentage of bases aligned correctly (human, T3)	Supplementary Figure 15. (human, T3)	ContextMap2	6	7	13				CLC is missing from the time figure, therefore removed from ranks.
					CRAC	8	5
					GSNAP	2	11
					HISAT	12	1
					HISAT2	10	2
					MapSplice2	4	6
					Novoalign	1	8
					Olego	11	13
					RUM	5	12
					SOAPSPLICE	7	9
					STAR	3	4
					SUBREAD	9	3
					TOPHAT2	13	10
		Supplementary Figure 2	percentage of bases aligned correctly (malaria, T3)	Supplementary Figure 15. (malaria, T3)	ContextMap2	7	10	13				CLC is missing from the time figure, therefore removed from ranks.
					CRAC	6	5
					GSNAP	2	13
					HISAT	12	1
					HISAT2	11	2
					MapSplice2	3	6
					Novoalign	1	4
					Olego	10	7
					RUM	5	9
					SOAPSPLICE	8	12
					STAR	4	11
					SUBREAD	9	3
					TOPHAT2	13	8
31948481	A Benchmark of Batch-Effect Correction Methods for Single-Cell RNA Sequencing Data	Additional file 8	Sum of "final_rank" values	Fig. 21c	ComBat	11	3	13				Time ranks were estimated from the shades of the points.
					fastMNN	8	4.5
					Harmony	1	1
					LIGER	2	9.5
					limma	13	2
					MMD-ResNet	12	9.5
					MNN-Correct	9	11
					Scanorama	5	6.5
					scGen	4	12
					scMerge	6	8
					Seurat2	7	6.5
					Seurat3	3	4.5
					ZINB-WaVE	10	13
26862001	Comparative assessment of methods for the fusion transcripts detection from RNA-Seq data	Table 3	Sensitivity	Table 3	Bellerophontes	5	4	8
					EricScript	2	2
					FusionCatcher	6	3
					FusionMap	4	1
					JAFFA	8	8
					MapSplice	1	7
					nFuse	3	5
					TopHat-Fusion	7	6
		Table 3	PPV	Table 3	Bellerophontes	6	4	8
					EricScript	2	2
					FusionCatcher	2	3
					JAFFA	4	8
					MapSplice	8	7
					nFuse	5	5
					TopHat-Fusion	2	6
26778510	An evaluation of the accuracy and speed of metagenome analysis tools	Table 1	Pearson Correlation Coefficient	Table 1	CLARK	1	6	14
					EBI	13	13
					Genometa	8	8
					GOTTCHA	14	7
					Kraken	2	4
					LMAT	5	9
					MEGAN	12	10
					MetaPhlAn	4	5
					MetaPhyler	10	14
					MG-RAST	7	12
					mOTU	6	3
					One Codex	3	2
					QIIME	11	1
					Taxator-tk	9	11
		Table 2	MCC	Table 1	CLARK	1	6	14
					EBI	14	13
					Genometa	7	8
					GOTTCHA	5	7
					Kraken	3	4
					LMAT	8	9
					MEGAN	6	10
					MetaPhlAn	10	5
					MetaPhyler	11	14
					MG-RAST	4	12
					mOTU	12	3
					One Codex	2	2
					QIIME	13	1
					Taxator-tk	9	11
		Table 2	SEN	Table 1	CLARK	1	6	14
					EBI	13	13
					Genometa	9	8
					GOTTCHA	7	7
					Kraken	3	4
					LMAT	5	9
					MEGAN	6	10
					MetaPhlAn	10	5
					MetaPhyler	11	14
					MG-RAST	4	12
					mOTU	12	3
					One Codex	2	2
					QIIME	14	1
					Taxator-tk	8	11
		Table 2	SPEC	Table 1	CLARK	12	6	14
					EBI	8	13
					Genometa	11	8
					GOTTCHA	3	7
					Kraken	3	4
					LMAT	14	9
					MEGAN	10	10
					MetaPhlAn	3	5
					MetaPhyler	6.5	14
					MG-RAST	9	12
					mOTU	3	3
					One Codex	6.5	2
					QIIME	3	1
					Taxator-tk	13	11
		Figure 2	logOddsGenus	Table 1	CLARK	2	6	14
					EBI	8	13
					Genometa	11	8
					GOTTCHA	14	7
					Kraken	1	4
					LMAT	4	9
					MEGAN	7	10
					MetaPhlAn	5	5
					MetaPhyler	12	14
					MG-RAST	10	12
					mOTU	6	3
					One Codex	3	2
					QIIME	9	1
					Taxator-tk	13	11
		Figure 2	logOddsPhylum	Table 1	CLARK	1	6	14
					EBI	10	13
					Genometa	8	8
					GOTTCHA	14	7
					Kraken	2	4
					LMAT	4	9
					MEGAN	12	10
					MetaPhlAn	6	5
					MetaPhyler	11	14
					MG-RAST	5	12
					mOTU	7	3
					One Codex	3	2
					QIIME	9	1
					Taxator-tk	13	11
26220471	Evaluation of variant detection software for pooled next-generation sequence data	Figure 1B	Balanced accuracy	Table 3	CRISP	2	1	5
					GATK	1	5
					LoFreq	3	2.5
					SNVer	4	2.5
					VarScan	5	4
25777524	WGBSSuite: simulating whole-genome bisulphite sequencing data and benchmarking differential DNA methylation analysis tools	Figure 2	AUC	Figure 2	BSmooth	1	2	4
					Fisher exact test	4	4
					MethylKit	3	1
					MethylSig	2	3
25760244	An assessment of bacterial small RNA target prediction programs.	Table 1.	AUC	Table 3.	CopraRNA	1	8	9
					IntaRNA	2	6
					RNAup	3	5
					RNAplex	4	1.5
					TargetRNA2	5	1.5
					RNAhybrid	6	3
					RNAduplex	7	7
					RNAcofold	8	4
					Pairfold	9	9

## Sheet: Table S2toolInfo2005-2020
tool	yearPublished	journal	impactFactor(2017)	Journal H5-index(2017)	totalCitations(2017)	totalCitations(2020)	H-index: (Corresponding author)(2017)	M-index (Corresponding author)(2017)	H (2020)	M (2020)	Versions	Commits (Github)	Contributers (Github)	Issues Open	Issues Closed	Pull requests	Forks	Github repo	fullCite
abyss	2009; 2009	Genome research; Bioinformatics	14.63	107	1410; 176	951	Inanc Birol:36	Inanc Birol:4.5	Inanc Birol:57	2.19231	2.24	5475	29	9	287	78	86	https://github.com/bcgsc/abyss/	Simpson, Jared T., Kim Wong, Shaun D. Jackman, Jacqueline E. Schein, Steven JM Jones, and Inanç Birol. "ABySS: a parallel assembler for short read sequence data." Genome research 19, no. 6 (2009): 1117-1123.; Birol, Inanç, Shaun D. Jackman, Cydney B. Nielsen, Jenny Q. Qian, Richard Varhol, Greg Stazyk, Ryan D. Morin et al. "De novo transcriptome assembly with ABySS." Bioinformatics 25, no. 21 (20…
adtex	2014	BMC Genomics	NA	NA	NA	74	NA		Saman K Halgamuge:46	1.58621	2	NA	NA	NA	NA	NA	NA	NA	Amarasinghe KC, Li J, Hunter SM, Ryland GL, Cowin PA, Campbell IG, et al. Inferring copy number and genotype in tumour exome data. BMC Genomics. 2014;15:732.
angle	NA	NA	NA	NA	NA	NA	NA		NA	NA	NA	NA	NA	NA	NA	NA	NA	NA	NA
antepiseeker	2010	BMC research notes	NA	38	34	115	NA	NA	NA	NA	2	31	1	0	0	0	4	https://github.com/wyp1125/AntEpiSeeker2	Wang, Y., Liu, X., Robbins, K., & Rekaya, R. (2010). AntEpiSeeker: detecting epistatic interactions for case-control studies using a two-stage ant colony optimization algorithm. BMC research notes, 3(1), 117.
apg	2008	BMC bioinformatics	2.576	74	166	317	Antti Airola:13	Antti Airola:1.86	Antti Airola:24	1.84615	NA	NA	NA	NA	NA	NA	NA	NA	Airola, Antti, Sampo Pyysalo, Jari Björne, Tapio Pahikkala, Filip Ginter, and Tapio Salakoski. "All-paths graph kernel for protein-protein interaction extraction with evaluation of cross-corpus learning." BMC bioinformatics 9, no. Suppl 11 (2008): S2.
arriba	NA	NA	NA	NA	NA	NA	NA		NA	NA	1	374	2	1	125	1	23	https://github.com/suhrig/arriba	NA
asgenseng	2015	Nucleic acids research	NA	NA	NA	16	NA		NA	NA	1	NA	NA	NA	NA	NA	NA	NA	Wang W, Wang W, Sun W, Crowley JJ, Szatkiewicz JP. Allele-specific copy-number discovery from whole-genome and whole-exome sequencing. Nucleic acids research. 2015 Aug 18;43(14):e90-.
baliphy	2006	Bioinformatics	NA	NA	NA	255	NA		Marc A. Suchard:80	3.47826	3.5	14775	5	2	6	6	14	https://github.com/bredelings/BAli-Phy	Suchard MA, Redelings BD. BAli-Phy: simultaneous Bayesian inference of alignment and phylogeny. Bioinformatics. 2006 Aug 15;22(16):2047-8.
barry	1987	Statistical Science	2.738	30	181	224	NA	NA	NA	NA	NA	NA	NA	NA	NA	NA	NA	NA	Barry, D., & Hartigan, J. A. (1987). Statistical analysis of hominoid molecular evolution. Statistical Science, 191-207.
batalign	2015	Nucleic acids research	NA	NA	NA	9	NA		Wing-Kin Sung (宋永健):65	2.40741	NA	NA	NA	NA	NA	NA	NA	NA	Lim JQ, Tennakoon C, Guan P, Sung WK. BatAlign: an incremental method for accurate alignment of sequencing reads. Nucleic acids research. 2015 Jul 13;43(16):e107-.
bellerophontes	2012	Bioinformatics	4.981	106	17	38	Francesco Abate:7	Francesco Abate:1	Francesco Abate:17	1.41667	NA	NA	NA	NA	NA	NA	NA	NA	Abate, Francesco, et al. "Bellerophontes: an RNA-Seq data analysis framework for chimeric transcripts discovery based on accurate fusion model." Bioinformatics 28.16 (2012): 2114-2121.
bfast	2009	PloS one	3.234	161	400	645	Barry Merriman:43	Barry Merriman:2.39	Barry Merriman:51	1.64516	1	1310	4	2	0	1	4	https://github.com/nh13/BFAST	Homer, N., Merriman, B., & Nelson, S. F. (2009). BFAST: an alignment tool for large scale genome resequencing. PloS one, 4(11), e7767.
bfc	2015	Bioinformatics	NA	NA	NA	127	NA		Heng Li:53	3.3125	1	166	1	7	9	1	13	https://github.com/lh3/bfc	Li H. BFC: correcting Illumina sequencing errors. Bioinformatics. 2015 Sep 1;31(17):2885-7.
bicseq	2011	Proceedings of the National Academy of Sciences				214	NA		Peter J Park:101	5.05	1	NA	NA	NA	NA	NA	NA	NA	Xi R, Hadjipanayis AG, Luquette LJ, Kim TM, Lee E, Zhang J, Johnson MD, Muzny DM, Wheeler DA, Gibbs RA, Kucherlapati R. Copy number variation detection in whole-genome sequencing data using the Bayesian information criterion. Proceedings of the National Academy of Sciences. 2011 Nov 15;108(46):E1128-36.
binpacker	2016	PLoS computational biology	NA	NA	NA	86	NA		Guojun Li:24	1.09091	1	NA	NA	NA	NA	NA	NA	NA	Liu J, Li G, Chang Z, Yu T, Liu B, McMullen R, Chen P, Huang X. BinPacker: packing-based de novo transcriptome assembly from RNA-seq data. PLoS computational biology. 2016 Feb 19;12(2):e1004772.
bismark	2011	Bioinformatics	4.9	106	329	2049	Felix Krueger:14	Felix Krueger:3.5	Felix Krueger:33	3	1.223	740	9	0	406	41	72	https://github.com/FelixKrueger/Bismark	Krueger, Felix, and Simon R. Andrews. "Bismark: a flexible aligner and methylation caller for Bisulfite-Seq applications." Bioinformatics 27, no. 11 (2011): 1571-1572.
bismarkbowtiela	2011	Bioinformatics	NA	NA	NA	2280	NA		Felix Krueger:36	3.27273	1.23	805	10	0	406	41	72	https://github.com/FelixKrueger/Bismark	Krueger F, Andrews SR. Bismark: a flexible aligner and methylation caller for Bisulfite-Seq applications. bioinformatics. 2011 Jun 1;27(11):1571-2.
bismarkbowtielb	2011	Bioinformatics	NA	NA	NA	2280	NA		Felix Krueger:36	3.27273	1.23	805	10	0	406	41	72	https://github.com/FelixKrueger/Bismark	Krueger F, Andrews SR. Bismark: a flexible aligner and methylation caller for Bisulfite-Seq applications. bioinformatics. 2011 Jun 1;27(11):1571-2.
bismarkbowtielc	2011	Bioinformatics	NA	NA	NA	2280	NA		Felix Krueger:36	3.27273	1.23	805	10	0	406	41	72	https://github.com/FelixKrueger/Bismark	Krueger F, Andrews SR. Bismark: a flexible aligner and methylation caller for Bisulfite-Seq applications. bioinformatics. 2011 Jun 1;27(11):1571-2.
biss	2012	PloS one	3.234	161	9	28	Arndt von Haeseler:50	Arndt von Haeseler:2.38	Arndt von Haeseler:68	2.125	NA	NA	NA	NA	NA	NA	NA	NA	Dinh, Huy Q., Manu Dubin, Fritz J. Sedlazeck, Nicole Lettner, Ortrun Mittelsten Scheid, and Arndt von Haeseler. "Advanced methylome analysis after bisulfite deep sequencing: an example in Arabidopsis." PloS one 7, no. 7 (2012): e41528.
blastmegan	NA	NA	NA	NA	NA	NA	NA		NA	NA	NA	NA	NA	NA	NA	NA	NA	NA	NA
bless	2014	Bioinformatics	NA	NA	NA	139	NA		Deming Chen:41	2.41176	1	NA	NA	NA	NA	NA	NA	NA	Heo Y, Wu XL, Chen D, Ma J, Hwu WM. BLESS: bloom filter-based error correction solution for high-throughput sequencing reads. Bioinformatics. 2014 May 15;30(10):1354-62.
blue	2014	Bioinformatics	NA	NA	NA	66	NA		Paul Greenfield:20	0.952381	1	NA	NA	NA	NA	NA	NA	NA	Greenfield P, Duesing K, Papanicolaou A, Bauer DC. Blue: correcting sequencing errors using consensus and context. Bioinformatics. 2014 Oct 1;30(19):2723-32.
bmp	2014	Journal of microbiological methods	NA	NA	NA	176	NA		Victor Satler Pylro:13	1.3	1	NA	NA	NA	NA	NA	NA	NA	Pylro VS, Roesch LF, Morais DK, Clark IM, Hirsch PR, Tótola MR. Data analysis for 16S microbial profiling from different benchtop sequencing platforms. Journal of microbiological methods. 2014 Dec 1;107:30-7.
boost	2010	American Journal of Human Genetics	10.931	92	187	449	Weichuan Yu:21	Weichuan Yu:1.24	Weichuan Yu:30	0.769231	NA	NA	NA	NA	NA	NA	NA	NA	Wan, X., Yang, C., Yang, Q., Xue, H., Fan, X., Tang, N. L., & Yu, W. (2010). BOOST: A fast approach to detecting gene-gene interactions in genome-wide case-control studies. The American Journal of Human Genetics, 87(3), 325-340.
bowtie	2009	Genome biology	10.8	83	6616	16949	Ben Langmead:13	Ben Langmead:2.17	Ben Langmead:29	2.63636	1.3	2201	12	36	62	28	73	https://github.com/BenLangmead/bowtie	Langmead, B., Trapnell, C., Pop, M., & Salzberg, S. L. (2009). Ultrafast and memory-efficient alignment of short DNA sequences to the human genome. Genome Biology, 10(3), R25. doi:10.1186/gb-2009-10-3-r25
bowtie2	2012	Nature methods	32.072	125	2602	21420	Ben Langmead:13	Ben Langmead:2.17	Ben Langmead:29	2.63636	2.41	2265	21	94	208	47	128	https://github.com/BenLangmead/bowtie2	Langmead, B., & Salzberg, S. L. (2012). Fast gapped-read alignment with Bowtie 2. Nature Methods, 9(4), 357–9. doi:10.1038/nmeth.1923
bowtiestar	2009	Genome biology	10.8	83	6616	16949	Ben Langmead:13	Ben Langmead:2.17	Ben Langmead:29	2.63636	1.3	2201	12	36	62	28	73	https://github.com/BenLangmead/bowtie	Langmead, B., Trapnell, C., Pop, M., & Salzberg, S. L. (2009). Ultrafast and memory-efficient alignment of short DNA sequences to the human genome. Genome Biology, 10(3), R25. doi:10.1186/gb-2009-10-3-r25
bratbw	2010	Bioinformatics	4.9	106	42	71	NA	NA	NA	NA	NA	NA	NA	NA	NA	NA	NA	NA	Harris, Elena Y., Nadia Ponts, Aleksandr Levchuk, Karine Le Roch, and Stefano Lonardi. "BRAT: bisulfite-treated reads analysis tool." Bioinformatics26, no. 4 (2010): 572-573.
breakdancer	2009	Nature methods	NA	NA	NA	1295	NA		NA	NA	1.36	622	11	21	4	7	43	https://github.com/genome/breakdancer	Chen K, Wallis JW, McLellan MD, Larson DE, Kalicki JM, Pohl CS, McGrath SD, Wendl MC, Zhang Q, Locke DP, Shi X. BreakDancer: an algorithm for high-resolution mapping of genomic structural variation. Nature methods. 2009 Sep;6(9):677-81.
breakseek	2015	Nucleic acids research	NA	NA	NA	14	NA		Fangqing Zhao:39	2.29412	1	NA	NA	NA	NA	NA	NA	NA	Zhao H, Zhao F. BreakSeek: a breakpoint-based algorithm for full spectral range INDEL detection. Nucleic acids research. 2015 Aug 18;43(14):6701-13.
breakseq	2010	Nature biotechnology	NA	NA	NA	199	NA		Mark Gerstein:174	6	2	73	2	7	5	11	6	https://github.com/bioinform/breakseq2	Lam HY, Mu XJ, Stütz AM, Tanzer A, Cayting PD, Snyder M, Kim PM, Korbel JO, Gerstein MB. Nucleotide-resolution analysis of structural variants using BreakSeq and a breakpoint library. Nature biotechnology. 2010 Jan;28(1):47-55.
bridger	2015	Genome biology				210	NA		Zheng Chang:4	0.666667	1.4	NA	NA	NA	NA	NA	NA	NA	Chang Z, Li G, Liu J, Zhang Y, Ashby C, Liu D, Cramer CL, Huang X. Bridger: a new framework for de novo transcriptome assembly using RNA-seq data. Genome biology. 2015 Dec 1;16(1):30.
bsmap	2009	BMC bioinformatics	2.576	74	167	646	Wei Li:43	Wei Li:3.31	Wei Li:74	3.89474	NA	NA	NA	NA	NA	NA	NA	NA	Xi, Yuanxin, and Wei Li. "BSMAP: whole genome bisulfite sequence MAPping program." BMC bioinformatics 10, no. 1 (2009): 232.
bsmooth	2012	Genome Biology	10.8	83	119	452	Kasper D. Hansen:25; Ben Langmead:15; Rafael A Irizarry:62	Kasper D. Hansen:2.5; Ben Langmead:2.14; Rafael A Irizarry:4.77	Rafael A Irizarry:83	2.51515	1	27	1	2	1	1	9	https://github.com/BenLangmead/bsmooth-align	Hansen, K. D., Langmead, B., & Irizarry, R. A. (2012). BSmooth: from whole genome bisulfite sequencing reads to differentially methylated regions. Genome Biol, 13(10), R83.
bsseeker	2010	BMC bioinformatics	2.576	74	137	226	matteo pellegrini:47	matteo pellegrini:2.94	matteo pellegrini:76	2.05405	2.18	64	3	18	20	1	19	https://github.com/BSSeeker/BSseeker2	Chen, Pao-Yang, Shawn J. Cokus, and Matteo Pellegrini. "BS Seeker: precise mapping for bisulfite sequencing." BMC bioinformatics 11, no. 1 (2010): 203.
buckycon	2010	Bioinformatics	4.9	106	138	364	Cécile Ané:19	Cécile Ané:1.46	NA	NA	NA	NA	NA	NA	NA	NA	NA	NA	Larget, B. R., Kotha, S. K., Dewey, C. N., & Ané, C. (2010). BUCKy: gene tree/species tree reconciliation with Bayesian concordance analysis. Bioinformatics, 26(22), 2910-2911.
buckymrbayes	2010	Bioinformatics	4.9	106	138	364	Cécile Ané:19	Cécile Ané:1.46	NA	NA	NA	NA	NA	NA	NA	NA	NA	NA	Larget, B. R., Kotha, S. K., Dewey, C. N., & Ané, C. (2010). BUCKy: gene tree/species tree reconciliation with Bayesian concordance analysis. Bioinformatics, 26(22), 2910-2911.
buckymrbayesspa	2010	Bioinformatics	4.9	106	138	364	Cécile Ané:19	Cécile Ané:1.46	NA	NA	NA	NA	NA	NA	NA	NA	NA	NA	Larget, B. R., Kotha, S. K., Dewey, C. N., & Ané, C. (2010). BUCKy: gene tree/species tree reconciliation with Bayesian concordance analysis.Bioinformatics, 26(22), 2910-2911.
buckypop	2010	Bioinformatics	4.9	106	138	364	Cécile Ané:19	Cécile Ané:1.46	NA	NA	NA	NA	NA	NA	NA	NA	NA	NA	Larget, B. R., Kotha, S. K., Dewey, C. N., & Ané, C. (2010). BUCKy: gene tree/species tree reconciliation with Bayesian concordance analysis. Bioinformatics, 26(22), 2910-2911.
buckyraxml	2010	Bioinformatics	4.9	106	138	364	Cécile Ané:19	Cécile Ané:1.46	NA	NA	NA	NA	NA	NA	NA	NA	NA	NA	Larget, B. R., Kotha, S. K., Dewey, C. N., & Ané, C. (2010). BUCKy: gene tree/species tree reconciliation with Bayesian concordance analysis.Bioinformatics, 26(22), 2910-2911.
builder	1994; 1995	Journal of molecular biology; Nature Structural & Molecular Biology	4.333; 13.309	62; 94	341; 100	423; 123	Patrice Koehl:38	Patrice Koehl:1.46	Patrice Koehl:44	1.41935	NA	NA	NA	NA	NA	NA	NA	NA	Koehl, P., & Delarue, M. (1994). Application of a self-consistent mean field theory to predict protein side-chains conformation and estimate their conformational entropy. Journal of molecular biology, 239(2), 249-275.; Koehl, P., & Delarue, M. (1995). A self consistent mean field approach to simultaneous gap closure and side-chain positioning in homology modelling. Nature Structural & Molecular B…
bwa	2009	Bioinformatics	4.9	106	6671	24863	Richard Durbin:104	Richard Durbin:4.95	Richard Durbin:135	3.97059	1.717	931	23	133	88	110	485	https://github.com/lh3/bwa	Li, H., & Durbin, R. (2009). Fast and accurate short read alignment with Burrows-Wheeler transform. Bioinformatics (Oxford, England), 25(14), 1754–60. doi:10.1093/bioinformatics/btp324
bwamem	2009	Bioinformatics	NA	NA	NA	26851	NA		Richard Durbin:135	3.97059	1.717	931	23	133	88	110	485	https://github.com/lh3/bwa	Li H, Durbin R. Fast and accurate short read alignment with Burrows–Wheeler transform. bioinformatics. 2009 Jul 15;25(14):1754-60.
bwapssm	2014	BMC bioinformatics	NA	NA	NA	47	NA		Anders Krogh:77	2.33333	1.511	585	5	1	0	0	6	https://github.com/pkerpedjiev/bwa-pssm	Kerpedjiev P, Frellsen J, Lindgreen S, Krogh A. Adaptable probabilistic mapping of short reads using position specific scoring matrices. BMC bioinformatics. 2014 Dec 1;15(1):100.
bwasw	2010	Bioinformatics	4.9	106	1731	6706	Richard Durbin:104	Richard Durbin:4.95	Richard Durbin:135	3.97059	1.717	931	23	133	88	110	485	https://github.com/lh3/bwa	Li, H., & Durbin, R. (2010). Fast and accurate long-read alignment with Burrows–Wheeler transform. Bioinformatics, 26(5), 589-595.
calista	2019	bioRxiv	NA	NA	NA	4	NA		Rudiyanto Gunawan:29	1.45	1	259	1	0	1	1	1	https://github.com/CABSEL/CALISTA	Gao, N. P., Hartmann, T., Fang, T., & Gunawan, R. (2019). CALISTA: Clustering And Lineage Inference in Single-Cell Transcriptional Analysis. bioRxiv, 257550.
caml	2006	Systematic biology	14.387	57	58	90	Olivier Gascuel:36	Olivier Gascuel:2.25	Olivier Gascuel:45	1.32353	NA	NA	NA	NA	NA	NA	NA	NA	Criscuolo, Alexis, Vincent Berry, Emmanuel JP Douzery, and Olivier Gascuel. "SDM: a fast distance-based approach for (super) tree building in phylogenomics." Systematic Biology 55, no. 5 (2006): 740-755.
camp	2001	Systematic biology	14.387	57	164	187	Olaf R.P. Bininda-Emonds:44	Olaf R.P. Bininda-Emonds:2.93	Olaf R.P. Bininda-Emonds:54	1.92857	NA	NA	NA	NA	NA	NA	NA	NA	Bininda-Emonds, Olaf RP, and Michael J. Sanderson. "Assessment of the accuracy of matrix representation with parsimony analysis supertree construction." Systematic Biology 50, no. 4 (2001): 565-579.
canu	2017	Genome research	NA	NA	NA	1980	NA		Adam M. Phillippy:45	2.5	2.1	10169	20	20	1940	43	159	https://github.com/marbl/canu	Koren S, Walenz BP, Berlin K, Miller JR, Bergman NH, Phillippy AM. Canu: scalable and accurate long-read assembly via adaptive k-mer weighting and repeat separation. Genome research. 2017 May 1;27(5):722-36.
canvas	2016	Bioinformatics	NA	NA	NA	67	NA		NA	NA	1.40016	1876	8	40	95	5	18	https://github.com/Illumina/canvas	Roller E, Ivakhno S, Lee S, Royce T, Tanner S. Canvas: versatile and scalable detection of copy number variants. Bioinformatics. 2016 Aug 1;32(15):2375-7.
carma	2008	Nucleic acids research	9.1	172	226; 85	306; 137	Jens Stoye:42	Jens Stoye:2.33	Jens Stoye:46	1.35294	3	6	2	0	0	0	0	https://github.com/wgerlach/CARMA3	Krause, L., Diaz, N.N., Goesmann, A., Kelley, S., Nattkemper, T.W., Rohwer, F., Edwards, R.A. and Stoye, J., 2008. Phylogenetic classification of short environmental DNA fragments. Nucleic acids research, 36(7), pp.2230-2239.; Gerlach, W. and Stoye, J., 2011. Taxonomic classification of metagenomic shotgun sequences with CARMA3. Nucleic acids research, p.gkr225.
casdesigner	2015	Bioinformatics	NA	NA	NA	146	NA		Jin-Soo KIM:66	2.44444	1	NA	NA	NA	NA	NA	NA	NA	Park J, Bae S, Kim Js. Sequence analysis Cas-Designer: A web-based tool for choice of CRISPR-Cas9 target sites. Bioinformatics. 2015;31(24):1–3.
ce	1998	Protein engineering	NA	NA	1944	2365	Philip Bourne:54	Philip Bourne:3.6	Philip Bourne:73	1.46	NA	NA	NA	NA	NA	NA	NA	NA	Shindyalov, I. N., & Bourne, P. E. (1998). Protein structure alignment by incremental combinatorial extension (CE) of the optimal path. Protein engineering, 11(9), 739-747.
celera	2008	Bioinformatics	4.9	106	321	547	NA	NA	NA	NA	NA	NA	NA	NA	NA	NA	NA	NA	Miller, Jason R., Arthur L. Delcher, Sergey Koren, Eli Venter, Brian P. Walenz, Anushka Brownley, Justin Johnson, Kelvin Li, Clark Mobarry, and Granger Sutton. "Aggressive assembly of pyrosequencing reads with mates."Bioinformatics 24, no. 24 (2008): 2818-2824.
cellrouter	2018	Nature communications	NA	NA	NA	41	NA		James J Collins:144	4.64516	1	79	2	27	3	1	20	https://github.com/edroaldo/cellrouter	Da Rocha EL, Rowe RG, Lundin V, Malleshaiah M, Jha DK, Rambo CR, Li H, North TE, Collins JJ, Daley GQ. Reconstruction of complex single-cell trajectories using CellRouter. Nature communications. 2018 Mar 1;9(1):1-3.
celltrails	2018	Cell reports	NA	NA	NA	10	NA		Peter G. Barr-Gillespie:51	1.59375	1	158	5	0	2	0	2	https://github.com/dcellwanger/CellTrails	Ellwanger DC, Scheibinger M, Dumont RA, Barr-Gillespie PG, Heller S. Transcriptional dynamics of hair-bundle morphogenesis revealed with CellTrails. Cell reports. 2018 Jun 5;23(10):2901-14.
celltreegibbs	2016	BMC bioinformatics	NA	NA	NA	38	NA		Koji Tsuda:44	1.69231	1	NA	NA	NA	NA	NA	NA	NA	Yotsukura S, Nomura S, Aburatani H, Tsuda K. CellTree: an R/bioconductor package to infer the hierarchical structure of cell populations from single-cell RNA-seq data. BMC bioinformatics. 2016 Dec 1;17(1):363.
celltreemaptpx	2016	BMC bioinformatics	NA	NA	NA	38	NA		Koji Tsuda:44	1.69231	1	NA	NA	NA	NA	NA	NA	NA	Yotsukura S, Nomura S, Aburatani H, Tsuda K. CellTree: an R/bioconductor package to infer the hierarchical structure of cell populations from single-cell RNA-seq data. BMC bioinformatics. 2016 Dec 1;17(1):363.
celltreevem	2016	BMC bioinformatics	NA	NA	NA	38	NA		Koji Tsuda:44	1.69231	1	NA	NA	NA	NA	NA	NA	NA	Yotsukura S, Nomura S, Aburatani H, Tsuda K. CellTree: an R/bioconductor package to infer the hierarchical structure of cell populations from single-cell RNA-seq data. BMC bioinformatics. 2016 Dec 1;17(1):363.
cg	2018	International journal of data science and analytics	NA	NA	NA	19	NA		Gregory Cooper:54	1.45946	6.8	3817	19	105	665	557	90	https://github.com/cmu-phil/tetrad	Andrews B, Ramsey J, Cooper GF. Scoring Bayesian networks of mixed variables. International journal of data science and analytics. 2018 Aug 1;6(1):3-18.
chimerascan	2011	Bioinformatics	NA	NA	NA	247	NA		Christopher A. Maher:47	2.47368	1	301	1	15	10	0	0	https://github.com/biobuilds/chimerascan	Iyer MK, Chinnaiyan AM, Maher CA. ChimeraScan: a tool for identifying chimeric transcription in sequencing data. Bioinformatics. 2011 Oct 15;27(20):2903-4.
chimpipe	2017	BMC genomics	NA	NA	NA	14	NA		Sarah Djebali:23	1.53333	1.96	313	2	3	12	1	10	https://github.com/Chimera-tools/ChimPipe	Rodríguez-Martín B, Palumbo E, Marco-Sola S, Griebel T, Ribeca P, Alonso G, Rastrojo A, Aguado B, Guigó R, Djebali S. ChimPipe: accurate detection of fusion genes and transcription-induced chimeras from RNA-seq data. BMC genomics. 2017 Dec;18(1):1-7.
chisquare	2000	MIT press	NA	NA	NA	7993	NA		David Heckerman:121	3.36111	NA	NA	NA	NA	NA	NA	NA	NA	Spirtes P, Glymour CN, Scheines R, Heckerman D. Causation, prediction, and search. MIT press; 2000.
chopchop	2014	Nucleic Acids Research	NA	NA	NA	674	NA		Eivind Valen:32	2.46154	1	NA	NA	NA	NA	NA	NA	NA	Montague TG, Cruz JM, Gagnon JA, Church GM, Valen E. CHOPCHOP: A CRISPR/Cas9 and TALEN web tool for genome editing. Nucleic Acids Research. 2014;42(W1):401–407.
clark	2015	BMC genomics	3.986	80	6	349	Stefano Lonardi:34	Stefano Lonardi:2.27	Stefano Lonardi:49	2.45	NA	NA	NA	NA	NA	NA	NA	NA	Ounit, Rachid, Steve Wanamaker, Timothy J. Close, and Stefano Lonardi. "CLARK: fast and accurate classification of metagenomic and genomic sequences using discriminative k-mers." BMC genomics 16, no. 1 (2015): 236.
clarks	2015	BMC genomics	3.986	80	6	349	Stefano Lonardi:34	Stefano Lonardi:2.27	Stefano Lonardi:49	2.45	NA	NA	NA	NA	NA	NA	NA	NA	Ounit, Rachid, Steve Wanamaker, Timothy J. Close, and Stefano Lonardi. "CLARK: fast and accurate classification of metagenomic and genomic sequences using discriminative k-mers." BMC genomics 16, no. 1 (2015): 236.
clc	NA	NA	NA	NA	NA	NA	NA	NA	NA	NA	NA	NA	NA	NA	NA	NA	NA	NA	http://clcbio.com
clever	2012	Bioinformatics	NA	NA	NA	89	NA		Tobias Marschall:27	1.92857	1	NA	NA	NA	NA	NA	NA	NA	Marschall T, Costa IG, Canzar S, Bauer M, Klau GW, Schliep A, Schönhuth A. CLEVER: clique-enumerating variant finder. Bioinformatics. 2012 Nov 15;28(22):2875-82.
clustal	2011	Molecular systems biology	NA	NA	NA	9477	NA		des higgins:68	2.06061	1.24	NA	NA	NA	NA	NA	NA	NA	Sievers F, Wilm A, Dineen D, Gibson TJ, Karplus K, Li W, Lopez R, McWilliam H, Remmert M, Söding J, Thompson JD. Fast, scalable generation of high‐quality protein multiple sequence alignments using Clustal Omega. Molecular systems biology. 2011;7(1):539.
clustalomega	2011	Molecular systems biology	10.872	73	1611	8937	des higgins:56	des higgins:2.55	des higgins:68	2.06061	1.24	1	1	0	0	0	0	https://github.com/FabianSievers/clustal-omega	Sievers, F., Wilm, A., Dineen, D., Gibson, T. J., Karplus, K., Li, W., ... & Higgins, D. G. (2011). Fast, scalable generation of high‐quality protein multiple sequence alignments using Clustal Omega. Molecular systems biology, 7(1), 539.
clustalw	1994; 2007	Nucleic acids research; Bioinformatics	9.112; 4.900	172; 106	52043; 13918	62560; 25617	des higgins:56	des higgins:2.55	des higgins:68	2.06061	NA	NA	NA	NA	NA	NA	NA	NA	Thompson, Julie D., Desmond G. Higgins, and Toby J. Gibson. "CLUSTAL W: improving the sensitivity of progressive multiple sequence alignment through sequence weighting, position-specific gap penalties and weight matrix choice." Nucleic acids research 22, no. 22 (1994): 4673-4680.; Larkin, Mark A., Gordon Blackshields, N. P. Brown, R. Chenna, Paul A. McGettigan, Hamish McWilliam, Franck Valentin e…
cnmops	2012	Nucleic Acids Research	NA	NA	NA	310	NA		Sepp Hochreiter:40	1.37931	1	51	2	2	6	2	12	https://github.com/Bioconductor/copy-number-analysis/wiki/cn.mops	Klambauer G, Schwarzbauer K, Mayr A, Clevert D-A, Mitterecker A, Bodenhofer U, et al. cn.MOPS: mixture of Poissons for discovering copy number variations in next-generation sequencing data with a low false discovery rate. Nucleic Acids Res 2012;40:e69.
cnvkit	2016	PLoS computational biology	NA	NA	NA	438	NA		NA	NA	1.97	1531	20	172	396	83	122	https://github.com/etal/cnvkit	Talevich E, Shain AH, Botton T, Bastian BC. CNVkit: genome-wide copy number detection and visualization from targeted DNA sequencing. PLoS computational biology. 2016 Apr 21;12(4):e1004873.
cnvnator	2011	Genome research	NA	NA	NA	1010	NA		Mark Gerstein:172	5.93103	1.41	165	13	11	220	17	59	https://github.com/abyzovlab/CNVnator	Abyzov A, Urban AE, Snyder M, Gerstein M. CNVnator: an approach to discover, genotype, and characterize typical and atypical CNVs from family and population genome sequencing. Genome research. 2011 Jun 1;21(6):974-84.
cnvnorm	2012	Bioinformatics	NA	NA	NA	160	NA		Arief Gusnanto:16	0.941176	1	NA	NA	NA	NA	NA	NA	NA	Gusnanto A, Wood HM, Pawitan Y, Rabbitts P, Berri S. Correcting for cancer genome size and tumour cell content enables better estimation of copy number alterations from next-generation sequence data. Bioinformatics. 2012 Jan 1;28(1):40-7.
cnvseq	2009	BMC bioinformatics	NA	NA	NA	531	NA		NA	NA	1	NA	NA	NA	NA	NA	NA	NA	Xie C, Tammi MT. CNV-seq, a new method to detect copy number variation using high-throughput sequencing. BMC bioinformatics. 2009 Dec 1;10(1):80.
colormap	2016	Bioinformatics	NA	NA	NA	40	NA		Cedric Chauve:29	1.38095	1	11	1	5	4	0	2	https://github.com/sfu-compbio/colormap	Haghshenas E, Hach F, Sahinalp SC, Chauve C. CoLoRMap: correcting long reads by mapping short reads. Bioinformatics. 2016;32:545–51
combat	2007	Biostatistics	NA	NA	NA	4150	NA		Cheng Li:62	3.1	1	NA	NA	NA	NA	NA	NA	NA	Johnson WE, Li C, Rabinovic A. Adjusting batch effects in microarray expression data using empirical Bayes methods. Biostatistics. 2007 Jan 1;8(1):118-27.
component	NA	NA	NA	NA	NA	NA	NA		NA	NA	NA	NA	NA	NA	NA	NA	NA	NA	NA
comus	NA	NA	NA	NA	NA	NA	NA	NA	NA	NA	NA	NA	NA	NA	NA	NA	NA	NA	NA
conifer	2012	Genome research	NA	NA	NA	476	NA		Evan Eichler:167	6.18519	1.22	20	1	5	1	5	9	https://github.com/nkrumm/CoNIFER	Krumm N, Sudmant PH, Ko A, O'Roak BJ, Malig M, Coe BP, Quinlan AR, Nickerson DA, Eichler EE, NHLBI Exome Sequencing Project. Copy number variation detection and genotyping from exome sequence data. Genome research. 2012 Aug 1;22(8):1525-32.
contextmap	2015	BMC bioinformatics	NA	NA	NA	41	NA		Caroline Friedel:29	1.93333	2	NA	NA	NA	NA	NA	NA	NA	Bonfert T, Kirner E, Csaba G, Zimmer R, Friedel CC. ContextMap 2: fast and accurate context-based RNA-seq mapping. BMC bioinformatics. 2015 Dec 1;16(1):122.
contra	2012	Bioinformatics	NA	NA	NA	254	NA		Jason Li:29	1.8125	2.08	NA	NA	NA	NA	NA	NA	NA	Li J, Lupat R, Amarasinghe KC, Thompson ER, Doyle MA, Ryland GL, et al. CONTRA: copy number analysis for targeted resequencing. Bioinformatics. 2012;28:1307–13.
contralign	2006	Annual International Conference on Research in Computational Molecular Biology	NA	NA	NA	103	NA		Serafim Batzoglou:60	2.5	2.01	NA	NA	NA	NA	NA	NA	NA	Do CB, Gross SS, Batzoglou S. CONTRAlign: discriminative training for protein sequence alignment. InAnnual International Conference on Research in Computational Molecular Biology 2006 Apr 2 (pp. 160-174). Springer, Berlin, Heidelberg.
controlfreec	2012	Bioinformatics	NA	NA	NA	523	NA		Valentina Boeva:26	1.625	11.6	62	4	45	35	11	35	https://github.com/BoevaLab/FREEC	Boeva V, Popova T, Bleakley K, Chiche P, Cappo J, Schleiermacher G, Janoueix-Lerosey I, Delattre O, Barillot E. Control-FREEC: a tool for assessing copy number and allelic content using next-generation sequencing data. Bioinformatics. 2012 Feb 1;28(3):423-5.
coprarna	2013	Proceedings of the National Academy of Sciences	9.6	216	40	185	Jens Georg:12; Rolf Backofen:37	Jens Georg:1.5; Rolf Backofen:1.68	Rolf Backofen:53	1.76667	2.13	185	4	8	4	21	3	https://github.com/PatrickRWright/CopraRNA	Wright, P. R., Richter, A. S., Papenfort, K., Mann, M., Vogel, J., Hess, W. R., … Georg, J. (2013). Comparative genomics boosts target prediction for bacterial small RNAs. Proceedings of the National Academy of Sciences of the United States of America, 110(37), E3487–96. doi:10.1073/pnas.1303248110
coral	2011	Bioinformatics	4.981	106	93	185	Leena Salmela:13	Leena Salmela:1.00	Leena Salmela:17	1	NA	NA	NA	NA	NA	NA	NA	NA	Salmela, L., & Schröder, J. (2011). Correcting errors in short reads by multiple alignments. Bioinformatics, 27(11), 1455-1461.
cortex	2012	Nature genetics	NA	NA	NA	577	NA		Gil McVean:89	3.56	1	NA	NA	NA	NA	NA	NA	NA	Iqbal Z, Caccamo M, Turner I, Flicek P, McVean G. De novo assembly and genotyping of variants using colored de Bruijn graphs. Nature genetics. 2012 Feb;44(2):226-32.
cosine	2007	Proc. of the 2007 Joint Conf. on Empirical Methods in Natural Language Processing and Computational Natural Language Learning (EMNLP-CoNLL)	NA	NA	98	156	Dragomir Radev:50	Dragomir Radev:2.78	Dragomir Radev:62	1.21569	NA	NA	NA	NA	NA	NA	NA	NA	Erkan, Günes, Arzucan Özgür, and Dragomir R. Radev. "Semi-supervised classification for extracting protein interaction sentences using dependency parsing." In EMNLP-CoNLL, vol. 7, pp. 228-237. 2007.
crac	2013	Genome biology	NA	NA	NA	77	NA		Eric Rivals:28	1.86667	1	NA	NA	NA	NA	NA	NA	NA	Philippe N, Salson M, Commes T, Rivals E. CRAC: an integrated approach to the analysis of RNA-seq reads. Genome biology. 2013 Mar 1;14(3):R30.
crest	2011	Nature methods	NA	NA	NA	457	NA		Jinghui Zhang:78	2.78571	1	NA	NA	NA	NA	NA	NA	NA	Wang J, Mullighan CG, Easton J, Roberts S, Heatley SL, Ma J, Rusch MC, Chen K, Harris CC, Ding L, Holmfeldt L. CREST maps somatic structural variation in cancer genomes with base-pair resolution. Nature methods. 2011 Aug;8(8):652-4.
crisp	2010	Bioinformatics	4.981	106	107	182	Vikas Bansal:17	Vikas Bansal:1.55	Vikas Bansal:23	1.4375	NA	NA	NA	NA	NA	NA	NA	NA	Bansal, V. (2010). A statistical method for the detection of variants from next-generation resequencing of DNA pools. Bioinformatics, 26(12), i318-i324.
crispor	2016	Genome Biology	NA	NA	NA	691	NA		Maximilian Haeussler:33	2.2	1	54	1	2	0	0	15	https://github.com/maximilianh/crisporPaper	Haeussler M, Schönig K, Eckert H, Eschstruth A, Mianné J, Renaud JB, et al. Evaluation of off-target and on-target scoring algorithms and integration into the guide RNA selection tool CRISPOR. Genome Biology. 2016;17(1):1–12.
crisprdo	2016	Bioinformatics	NA	NA	NA	33	NA		NA	NA	1	NA	NA	NA	NA	NA	NA	NA	Ma J, Köster J, Qin Q, Hu S, Li W, Chen C, et al. CRISPR-DO for genome-wide CRISPR design and optimization. Bioinformatics. 2016;32(21):3336–3338. pmid:27402906
cro	2010	Evolutionary Computation, IEEE Transactions on	NA	47	167	449	Albert Y.S. Lam:13; Victor O.K. Li:46	Albert Y.S. Lam:2.17; Victor O.K. Li:1.77	Victor O.K. Li:74	2.3871	NA	NA	NA	NA	NA	NA	NA	NA	Lam, A., & Li, V. O. (2010). Chemical-reaction-inspired metaheuristic for optimization. Evolutionary Computation, IEEE Transactions on, 14(3), 381-399.
cromwell	2005	Proteomics	3.807	55	305	375	Kevin Coombes:52	Kevin Coombes:3.71	Kevin Coombes:68	3.77778	NA	NA	NA	NA	NA	NA	NA	NA	Coombes, K. R., Tsavachidis, S., Morris, J. S., Baggerly, K. A., Hung, M. C., & Kuerer, H. M. (2005). Improved peak detection and quantification of mass spectrometry data acquired from surface‐enhanced laser desorption and ionization by denoising spectra with the undecimated discrete wavelet transform. Proteomics, 5(16), 4107-4117.
csblast	2009	Proceedings of the National Academy of Sciences	NA	NA	NA	197	NA		Johannes Söding:57	2.03571	2.23	79	1	1	0	0	2	https://github.com/cangermueller/csblast	Biegert A, Söding J. Sequence context-specific profiles for homology searching. Proceedings of the National Academy of Sciences. 2009 Mar 10;106(10):3770-5.
cufflinks	2012; 2010	Nature protocols; Nature biotechnology	9.673; 41.514	78; 141	1454; 3142	8843; 10305	Cole Trapnell:25; Lior Pachter:51	Cole Trapnell:4.17; Lior Pachter:3.64	Lior Pachter:66	2.86957	2.21	1436	15	79	32	22	113	https://github.com/cole-trapnell-lab/cufflinks	Trapnell, Cole, Adam Roberts, Loyal Goff, Geo Pertea, Daehwan Kim, David R. Kelley, Harold Pimentel, Steven L. Salzberg, John L. Rinn, and Lior Pachter. "Differential gene and transcript expression analysis of RNA-seq experiments with TopHat and Cufflinks." Nature protocols 7, no. 3 (2012): 562-578.; Trapnell, Cole, Brian A. Williams, Geo Pertea, Ali Mortazavi, Gordon Kwan, Marijke J. Van Baren, …
cushaw	2014	PloS one	NA	NA	NA	62	NA		Bertil Schmidt:40	1.37931	1	NA	NA	NA	NA	NA	NA	NA	Liu Y, Popp B, Schmidt B. CUSHAW3: sensitive and accurate base-space and color-space short-read alignment with hybrid seeding. PloS one. 2014 Jan 22;9(1):e86869.
cwt	2006	Bioinformatics	4.981	106	348	637	Simon M. Lin:31	Simon M. Lin:2.38	Simon M. Lin:43	1.86957	NA	NA	NA	NA	NA	NA	NA	NA	Du, P., Kibbe, W. A., & Lin, S. M. (2006). Improved peak detection in mass spectrum by incorporating continuous wavelet transform-based pattern matching. Bioinformatics, 22(17), 2059-2065.
d3e	2016	BMC bioinformatics				47			Martin Hemberg:35	1.84211	1	34	3	3	2	1	8	https://github.com/hemberg-lab/D3E	Delmans M, Hemberg M. Discrete distributional differential expression (D 3 E)-a tool for gene expression analysis of single-cell RNA-seq data. BMC bioinformatics. 2016 Dec 1;17(1):110.
dali	1993; 2000	Journal of molecular biology; Bioinformatics	‎4.333	62	4067; 859	4490; 1038	Chris Sander:131	Chris Sander:5.46	Chris Sander:181	3.12069	NA	NA	NA	NA	NA	NA	NA	NA	Holm, L., & Sander, C. (1993). Protein structure comparison by alignment of distance matrices. Journal of molecular biology, 233(1), 123-138.; Holm, L., & Park, J. (2000). DaliLite workbench for protein structure comparison. Bioinformatics, 16(6), 566-567.
de	2012	International Journal of Chemical Reactor Engineering	0.592	15	2	8	Feiyi Wang:21	Feiyi Wang:1.17	Feiyi Wang:27	1.17391	NA	NA	NA	NA	NA	NA	NA	NA	Chen, Y. T., & Wang, F. S. (2012). Determination of kinetic parameters for enzymatic cellulose hydrolysis using hybrid differential evolution. International Journal of Chemical Reactor Engineering, 9(1).
defuse	2011	PLoS computational biology	NA	NA	NA	475	NA		Sohrab Shah:64	3.76471	1	NA	NA	NA	NA	NA	NA	NA	McPherson A, Hormozdiari F, Zayed A, Giuliany R, Ha G, Sun MG, Griffith M, Moussavi AH, Senz J, Melnyk N, Pacheco M. deFuse: an algorithm for gene fusion discovery in tumor RNA-Seq data. PLoS Comput Biol. 2011 May 19;7(5):e1001138.
delly	2012	Bioinformatics	NA	NA	NA	1037	NA		Tobias Rausch:31	2.58333	1.85	1128	6	14	219	15	110	https://github.com/dellytools/delly	Rausch T, Zichner T, Schlattl A, Stütz AM, Benes V, Korbel JO. DELLY: structural variant discovery by integrated paired-end and split-read analysis. Bioinformatics. 2012 Sep 15;28(18):i333-9.
deseq2	2014	Genome biology				20160			Simon Anders:30	1.66667	2	803	10	2	25	17	61	https://github.com/mikelove/DESeq2	Love MI, Huber W, Anders S. Moderated estimation of fold change and dispersion for RNA-seq data with DESeq2. Genome biology. 2014 Dec 1;15(12):550.
desingle	2018	Bioinformatics				38			NA	NA	1.92	232	3	10	1	0	8	https://github.com/miaozhun/DEsingle	Miao Z, Deng K, Wang X, Zhang X. DEsingle for detecting three types of differential expression in single-cell RNA-seq data. Bioinformatics. 2018 Sep 15;34(18):3223-4.
dexseq	2012	Genome research	14.63	107	234	1001	Simon Anders:17	Simon Anders:1.7	Simon Anders:30	1.66667	NA	NA	NA	NA	NA	NA	NA	NA	Anders, Simon, Alejandro Reyes, and Wolfgang Huber. "Detecting differential usage of exons from RNA-seq data." Genome research 22, no. 10 (2012): 2008-2017.
dialign	1998	Bioinformatics	4.9	106	413	491	Burkhard Morgenstern:34	Burkhard Morgenstern:2.27	Burkhard Morgenstern:42	1.75	NA	NA	NA	NA	NA	NA	NA	NA	Morgenstern, B., Frech, K., Dress, A., & Werner, T. (1998). DIALIGN: finding local similarities by multiple sequence alignment. Bioinformatics, 14(3), 290-294.
dialign22	1999; 1998	Bioinformatics; Bioinformatics	4.9	106	779; 413	878; 491	Burkhard Morgenstern:34	Burkhard Morgenstern:2.27	Burkhard Morgenstern:42	1.75	NA	NA	NA	NA	NA	NA	NA	NA	Morgenstern, Burkhard. "DIALIGN 2: improvement of the segment-to-segment approach to multiple sequence alignment." Bioinformatics 15, no. 3 (1999): 211-218.; Morgenstern, Burkhard, Kornelie Frech, Andreas Dress, and Thomas Werner. "DIALIGN: finding local similarities by multiple sequence alignment." Bioinformatics 14, no. 3 (1998): 290-294.
dialignt	2005	BMC bioinformatics	2.576	74	155	206	Burkhard Morgenstern:34	Burkhard Morgenstern:2.27	Burkhard Morgenstern:42	1.75	NA	NA	NA	NA	NA	NA	NA	NA	Subramanian, Amarendran R., Jan Weyer-Menkhoff, Michael Kaufmann, and Burkhard Morgenstern. "DIALIGN-T: an improved algorithm for segment-based multiple sequence alignment." BMC bioinformatics 6, no. 1 (2005): 66.
dialigntx	2008	Algorithms for molecular biology	1.463	19	178	256	Burkhard Morgenstern:34	Burkhard Morgenstern:2.27	Burkhard Morgenstern:42	1.75	NA	NA	NA	NA	NA	NA	NA	NA	Subramanian, Amarendran R., Michael Kaufmann, and Burkhard Morgenstern. "DIALIGN-TX: greedy and progressive approaches for segment-based multiple sequence alignment." Algorithms Mol Biol 3, no. 6 (2008): 1-11.
diamondmegan	NA	NA	NA	NA	NA	NA	NA		NA	NA	1	NA	NA	NA	NA	NA	NA	NA	NA
diffsplice	2013	Nucleic acids research	9.112	172	36	134	NA	NA	NA	NA	NA	NA	NA	NA	NA	NA	NA	NA	Hu, Yin, Yan Huang, Ying Du, Christian F. Orellana, Darshan Singh, Amy R. Johnson, Anaïs Monroy et al. "DiffSplice: the genome-wide detection of differential splicing events with RNA-seq." Nucleic acids research 41, no. 2 (2013): e39-e39.
diginormvelvet	2012; 2008	arXiv Genomics (q-bio.GN); Genome research	14.63	36; 107	64; 4163	208; 9048	C. Titus Brown:29; Ewan Birney:92	C. Titus Brown:1.71; Ewan Birney:6.13	Ewan Birney:124	3.57143	1.21	400	11	1	32	20	90	https://github.com/dzerbino/velvet	Brown, C. T., Howe, A., Zhang, Q., Pyrkosz, A. B., & Brom, T. H. (2012). A reference-free algorithm for computational normalization of shotgun sequencing data. arXiv preprint arXiv:1203.4802.; Zerbino, D. R., & Birney, E. (2008). Velvet: algorithms for de novo short read assembly using de Bruijn graphs. Genome research, 18(5), 821-829.
dima	2012; 2013	arXiv Genomics (q-bio.GN); Proceedings of the VLDB Endowment	NA	36	64; 8	208; 39	C. Titus Brown:29; Subhash Suri:65	C. Titus Brown:1.71; Subhash Suri:2.5	Subhash Suri:75	2.14286	NA	NA	NA	NA	NA	NA	NA	NA	Brown, C. T., Howe, A., Zhang, Q., Pyrkosz, A. B., & Brom, T. H. (2012). A reference-free algorithm for computational normalization of shotgun sequencing data. arXiv preprint arXiv:1203.4802.; Li, Y., Kamousi, P., Han, F., Yang, S., Yan, X., & Suri, S. (2013, January). Memory efficient minimum substring partitioning. In Proceedings of the VLDB Endowment (Vol. 6, No. 3, pp. 169-180). VLDB Endowmen…
djigsaw	2001	Proteins: Structure, Function, and Bioinformatics	NA	45	561	702	Paul A Bates:48	Paul A Bates:1.85	Paul A Bates:65	1.58537	NA	NA	NA	NA	NA	NA	NA	NA	Bates, P. A., Kelley, L. A., MacCallum, R. M., & Sternberg, M. J. (2001). Enhancement of protein modeling by human intervention in applying the automatic programs 3D‐JIGSAW and 3D‐PSSM. Proteins: Structure, Function, and Bioinformatics, 45(S5), 39-46.
downhillsimplex	1965	Computer Journal.	0.787	27	106	145	NA	NA	NA	NA	NA	NA	NA	NA	NA	NA	NA	NA	JA Nelder, R Mead (1965) The downhill simplex method. Computer Journal.
dpt	2016	Nature methods	NA	NA	NA	473	NA		Fabian J Theis:77	4.05263	1	NA	NA	NA	NA	NA	NA	NA	Haghverdi L, Büttner M, Wolf FA, Buettner F, Theis FJ. Diffusion pseudotime robustly reconstructs lineage branching. Nature methods. 2016 Oct;13(10):845.
dsgseq	2013	Gene	2.138	43	17	54	NA	NA	NA	NA	NA	NA	NA	NA	NA	NA	NA	NA	Wang, Weichen, Zhiyi Qin, Zhixing Feng, Xi Wang, and Xuegong Zhang. "Identifying differentially spliced genes from two groups of RNA-seq samples."Gene 518, no. 1 (2013): 164-170.
dsk	2013	Bioinformatics	NA	NA	NA	255	NA		Rayan Chikhi:22	1.69231	2.1	NA	NA	NA	NA	NA	NA	NA	Rizk G, Lavenier D, Chikhi R. DSK: k-mer counting with very low memory usage. Bioinformatics. 2013 Mar 1;29(5):652-3.
ebi	2014	Nucleic acids research	9.112	172	25	138	Sarah Hunter:12;	Sarah Hunter:1.5;	Sarah Hunter:13	1	NA	NA	NA	NA	NA	NA	NA	NA	Hunter, S., Corbett, M., Denise, H., Fraser, M., Gonzalez-Beltran, A., Hunter, C., ... & Sansone, S. A. (2014). EBI metagenomics—a new resource for the analysis and archiving of metagenomic data. Nucleic acids research, 42(D1), D600-D606.
echo	2011	Genome research	14.63	107	83	144	NA	NA	NA	NA	NA	NA	NA	NA	NA	NA	NA	NA	Kao, W. C., Chan, A. H., & Song, Y. S. (2011). ECHO: a reference-free short-read error correction algorithm. Genome research, 21(7), 1181-1192.
ectools	2014	BioRxiv	NA	NA	NA	74	NA		Michael Schatz:63	3.9375	1	64	1	4	4	0	10	https://github.com/jgurtowski/ectools	Lee H, Gurtowski J, Yoo S, Marcus S, McCombie WR, Schatz M. Error correction and assembly complexity of single molecule sequencing reads. BioRxiv. 2014:006395
edenanonstrict	2008	Genome research	14.63	107	457	684	David Hernandez:18	David Hernandez:1.64	David Hernandez:36	0.947368	1	3	1	0	0	0	0	https://github.com/ddhz/edena	Hernandez, David, Patrice François, Laurent Farinelli, Magne Østerås, and Jacques Schrenzel. "De novo bacterial genome sequencing: millions of very short reads assembled on a desktop computer." Genome research 18, no. 5 (2008): 802-809.
edenastrict	2008	Genome research	14.63	107	457	684	David Hernandez:18	David Hernandez:1.64	David Hernandez:36	0.947368	1	3	1	0	0	0	0	https://github.com/ddhz/edena	Hernandez, David, Patrice François, Laurent Farinelli, Magne Østerås, and Jacques Schrenzel. "De novo bacterial genome sequencing: millions of very short reads assembled on a desktop computer." Genome research 18, no. 5 (2008): 802-809.
edger	2010	Bioinformatics				17383			Mark D. Robinson:59	3.10526	1	NA	NA	NA	NA	NA	NA	NA	Robinson MD, McCarthy DJ, Smyth GK. edgeR: a Bioconductor package for differential expression analysis of digital gene expression data. Bioinformatics. 2010 Jan 1;26(1):139-40.
edit	2007	Proc. of the 2007 Joint Conf. on Empirical Methods in Natural Language Processing and Computational Natural Language Learning (EMNLP-CoNLL)	NA	NA	98	156	Gunes Erkan:13; Arzucan Ozgur:12; Dragomir Radev:50	Gunes Erkan:1.18; Arzucan Ozgur:1.2; Dragomir Radev:2.78;	Dragomir Radev:62	1.21569	NA	NA	NA	NA	NA	NA	NA	NA	Erkan, Günes, Arzucan Özgür, and Dragomir R. Radev. "Semi-supervised classification for extracting protein interaction sentences using dependency parsing." In EMNLP-CoNLL, vol. 7, pp. 228-237. 2007.
elpigraph	2020	Entropy	NA	NA	NA	3	NA		Andrei Zinovyev:39	1.95	1	213	5	0	1	20	7	https://github.com/Albluca/ElPiGraph.R	Albergante L, Mirkes E, Bac J, Chen H, Martin A, Faure L, Barillot E, Pinello L, Gorban A, Zinovyev A. Robust and scalable learning of complex intrinsic dataset geometry via ElPiGraph. Entropy. 2020 Mar;22(3):296.
elpigraphcycle	2020	Entropy	NA	NA	NA	3	NA		Andrei Zinovyev:39	1.95	1	213	5	0	1	20	7	https://github.com/Albluca/ElPiGraph.R	Albergante L, Mirkes E, Bac J, Chen H, Martin A, Faure L, Barillot E, Pinello L, Gorban A, Zinovyev A. Robust and scalable learning of complex intrinsic dataset geometry via ElPiGraph. Entropy. 2020 Mar;22(3):296.
elpigraphlinear	2020	Entropy	NA	NA	NA	3	NA		Andrei Zinovyev:39	1.95	1	213	5	0	1	20	7	https://github.com/Albluca/ElPiGraph.R	Albergante L, Mirkes E, Bac J, Chen H, Martin A, Faure L, Barillot E, Pinello L, Gorban A, Zinovyev A. Robust and scalable learning of complex intrinsic dataset geometry via ElPiGraph. Entropy. 2020 Mar;22(3):296.
embeddr	2015	bioRxiv	NA	NA	NA	21	NA		Kieran R Campbell:13	2.6	1	93	1	3	4	0	3	https://github.com/kieranrcampbell/embeddr	Campbell K, Ponting CP, Webber C. Laplacian eigenmaps and principal curves for high resolution pseudotemporal ordering of single-cell RNA-seq profiles. bioRxiv. 2015 Jan 1:027219.
emdomics	2016	Bioinformatics				24			Andrew H. Beck:52	3.25	1	93	1	0	0	0	0	https://github.com/schmolze/EMDomics-devel	Nabavi S, Schmolze D, Maitituoheti M, Malladi S, Beck AH. EMDomics: a robust and powerful method for the identification of genes differentially expressed between heterogeneous classes. Bioinformatics. 2016 Feb 15;32(4):533-41.
epimode	2009	PLoS Genetics	7.528	109	54	123	Rui Jiang:19	Rui Jiang:1.73	Rui Jiang:33	1.43478	NA	NA	NA	NA	NA	NA	NA	NA	Tang, W., Wu, X., Jiang, R., & Li, Y. (2009). Epistatic module detection for case-control studies: a Bayesian model with a Gibbs sampling strategy. PLoS Genet, 5(5), e1000464.
erds	2012	The American Journal of Human Genetics	NA	NA	NA	91	NA		David B. Goldstein:122	4.35714	1.1	NA	NA	NA	NA	NA	NA	NA	Zhu M, Need AC, Han Y, Ge D, Maia JM, Zhu Q, Heinzen EL, Cirulli ET, Pelak K, He M, Ruzzo EK. Using ERDS to infer copy-number variants in high-coverage genomes. The American Journal of Human Genetics. 2012 Sep 7;91(3):408-21.
ericscript	2012	Bioinformatics	4.981	106	15	96	Matteo Benelli:11	Matteo Benelli:1.83	Matteo Benelli:22	2.2	1	12	2	2	0	0	2	https://github.com/databio/ericscript	Benelli, M., Pescucci, C., Marseglia, G., Severgnini, M., Torricelli, F., & Magi, A. (2012). Discovering chimeric transcripts in paired-end RNA-seq data by using EricScript. Bioinformatics, 28(24), 3232-3239.
erpin	2001	Journal of molecular biology	‎4.333	62	198	318	Daniel Gautheret:36	Daniel Gautheret:1.64	Daniel Gautheret:45	1.40625	NA	NA	NA	NA	NA	NA	NA	NA	Gautheret, Daniel, and André Lambert. "Direct RNA motif definition and identification from multiple sequence alignments using secondary structure profiles." Journal of molecular biology 313, no. 5 (2001): 1003-1011.
ersa	2014	PLoS Genetics	NA	NA	NA	52	NA		Chad Huff:33	2.53846	2.1	NA	NA	NA	NA	NA	NA	NA	Li H, Glusman G, Hu H, Caballero J, Hubley R, Witherspoon D, Guthery SL, Mauldin DE, Jorde LB, Hood L, Roach JC. Relationship estimation from whole-genome sequence data. PLoS Genet. 2014 Jan 30;10(1):e1004144.
exomecnv	2011	Bioinformatics	NA	NA	NA	392	NA		J Fah Sathirapongsasuti:16	1.77778	1.4	NA	NA	NA	NA	NA	NA	NA	Sathirapongsasuti JF, Lee H, Horst BAJ, Brunner G, Cochran AJ, Binder S, et al. Exome sequencing-based copy-number variation and loss of heterozygosity detection: ExomeCNV. Bioinformatics. 2011;27:2648–54.
exomecopy	2011	Statistical applications in genetics and molecular biology	NA	NA	NA	68	NA		Michael I. Love:23	2.55556	1	NA	NA	NA	NA	NA	NA	NA	Love MI, Myšičková A, Sun R, Kalscheuer V, Vingron M, Haas SA. Modeling read counts for CNV detection in exome sequencing data. Statistical applications in genetics and molecular biology. 2011 Nov 8;10(1).
fa	2009	Stochastic algorithms: foundations and applications	NA	NA	943	3259	Xin-She Yang:45	Xin-She Yang:5	Xin-She Yang:82	2.48485	NA	NA	NA	NA	NA	NA	NA	NA	Yang, X. S. (2009). Firefly algorithms for multimodal optimization. In Stochastic algorithms: foundations and applications (pp. 169-178). Springer Berlin Heidelberg.
fasta	1990; 1988	Methods in enzymology; Proceedings of the National Academy of Sciences	2.088; ‎9.674	38; 216	2221; 11775	2686; 13963	William Pearson:43	William Pearson:1.43	William Pearson:51	1.1087	36.38	466	2	2	27	3	7	https://github.com/wrpearson/fasta36	Pearson, William R. "[5] Rapid and sensitive sequence comparison with FASTP and FASTA." Methods in enzymology 183 (1990): 63-98.; Pearson, W. R., & Lipman, D. J. (1988). Improved tools for biological sequence comparison. Proceedings of the National Academy of Sciences, 85(8), 2444-2448.
fastlbd	2011	The American Journal of Human Genetics	NA	NA	NA	318	NA		Sharon R. Browning:36	1.63636	1	NA	NA	NA	NA	NA	NA	NA	Browning BL, Browning SR. A fast, powerful method for detecting identity by descent. The American Journal of Human Genetics. 2011 Feb 11;88(2):173-82.
fastmnn	2018	Nature biotechnology	NA	NA	NA	521	NA		John Marioni:64	4	1	86	1	2	12	0	4	https://github.com/MarioniLab/FurtherMNN2018	Haghverdi L, Lun AT, Morgan MD, Marioni JC. Batch effects in single-cell RNA-sequencing data are corrected by matching mutual nearest neighbors. Nature biotechnology. 2018 May;36(5):421-7.
fasttree	2009	Molecular biology and evolution	9.1	65	616	2398	Morgan Price:34	Morgan Price:1.79	Morgan Price:44	1.41935	NA	NA	NA	NA	NA	NA	NA	NA	Price, M.N., Dehal, P.S., and Arkin, A.P. (2009) FastTree: Computing Large Minimum-Evolution Trees with Profiles instead of a Distance Matrix. Molecular Biology and Evolution 26:1641-1650, doi:10.1093/molbev/msp077.
fateid	2018	Nature methods	NA	NA	NA	97	NA		Dominic Grün:27	1.8	1	20	1	0	3	0	7	https://github.com/dgrun/FateID	Herman JS, Grün D. FateID infers cell fate bias in multipotent progenitors from single-cell RNA-seq data. Nature methods. 2018 May;15(5):379.
fermikit	2015	Bioinformatics	NA	NA	NA	73	NA		Heng Li:53	3.3125	1.13	69	2	9	9	2	21	https://github.com/lh3/fermikit	Li H. FermiKit: assembly-based variant calling for Illumina resequencing data. Bioinformatics. 2015 Nov 15;31(22):3694-6.
fiona	2014	Bioinformatics	NA	NA	NA	66	NA		Marcel H Schulz:23	1.76923	1	NA	NA	NA	NA	NA	NA	NA	Schulz MH, Weese D, Holtgrewe M, Dimitrova V, Niu S, Reinert K, Richard H. Fiona: a parallel and automatic strategy for read error correction. Bioinformatics. 2014 Sep 1;30(17):i356-63.
fisherexacttest	1922	Journal of the Royal Statistical Society	3.515	37	1367	2671	NA	NA	NA	NA	NA	NA	NA	NA	NA	NA	NA	NA	Fisher, R. A. (1922). On the interpretation of χ2 from contingency tables, and the calculation of P. Journal of the Royal Statistical Society, 85(1), 87-94.
fisherz	2000	MIT press	NA	NA	NA	7993	NA		David Heckerman:121	3.36111	NA	NA	NA	NA	NA	NA	NA	NA	Spirtes P, Glymour CN, Scheines R, Heckerman D. Causation, prediction, and search. MIT press; 2000.
flashfry	2018	BMC biology	NA	NA	NA	24	NA		Aaron McKenna:41	3.15385	1.12	389	4	5	16	3	8	https://github.com/mckennalab/FlashFry	McKenna A, Shendure J. FlashFry: a fast and flexible tool for large-scale CRISPR target design. BMC biology. 2018;16(1):74. pmid:29976198
flye	2016	Proceedings of the National Academy of Sciences	NA	NA	NA	92	NA		Pavel Pevzner:93	2.81818	2.81	1702	11	13	380	18	86	https://github.com/fenderglass/Flye	Lin Y, Yuan J, Kolmogorov M, Shen MW, Chaisson M, Pevzner PA. Assembly of long error-prone reads using de Bruijn graphs. Proceedings of the National Academy of Sciences. 2016 Dec 27;113(52):E8396-405.
fmlrc	2018	BMC Bioinformatics	NA	NA	NA	35	NA		Jeremy Wang:14	1.4	1	33	2	0	16	3	3	https://github.com/holtjma/fmlrc	Wang JR, Holt J, McMillan L, Jones CD. FMLRC: hybrid long read error correction using an FM-index. BMC Bioinformatics. 2018;19:50.
forestsv	2012	Nature methods	NA	NA	NA	39	NA		Jonathan Sebat:45	2.25	1	NA	NA	NA	NA	NA	NA	NA	Michaelson JJ, Sebat J. forestSV: structural variant discovery through statistical learning. Nature methods. 2012 Aug;9(8):819-21.
forks	2017	bioRxiv	NA	NA	NA	3	NA		shyam prabhakar:33	1.22222	1	NA	NA	NA	NA	NA	NA	NA	Sharma M, Li H, Sengupta D, Prabhakar S. FORKS: Finding Orderings Robustly using K-means and Steiner trees. bioRxiv. 2017 Jan 1:132811.
freec	2011	Bioinformatics	NA	NA	NA	245	NA		Valentina Boeva:26	1.625	5.7	62	4	45	35	11	35	https://github.com/BoevaLab/FREEC	Boeva V, Zinovyev A, Bleakley K, Vert JP, Janoueix-Lerosey I, Delattre O, Barillot E. Control-free calling of copy number alterations in deep-sequencing data using GC-content normalization. Bioinformatics. 2011 Jan 15;27(2):268-9.
fusioncatcher	2014	bioRxiv	NA	NA	6	150	Daniel Nicorici:14	Daniel Nicorici:1.08	Daniel Nicorici:16	0.888889	1.2	398	4	6	174	9	56	https://github.com/ndaniel/fusioncatcher	Nicorici, D., Satalan, M., Edgren, H., Kangaspeska, S., Murumagi, A., Kallioniemi, O., Virtanen, S. and Kilkku, O., 2014. FusionCatcher-a tool for finding somatic fusion genes in paired-end RNA-sequencing data. bioRxiv, p.011650.
fusionhunter	2011	Bioinformatics	NA	NA	NA	94	NA		Jian Ma:36	2.11765	1.4	1	1	0	0	0	0	https://github.com/ma-compbio/FusionHunter	Li Y, Chien J, Smith DI, Ma J. FusionHunter: identifying fusion transcripts in cancer using paired-end RNA-seq. Bioinformatics. 2011 Jun 15;27(12):1708-10.
fusionmap	2011	Bioinformatics	4.981	106	98	218	NA	NA	Huanying Ge:9	0.692308	NA	NA	NA	NA	NA	NA	NA	NA	Ge, H., Liu, K., Juan, T., Fang, F., Newman, M., & Hoeck, W. (2011). FusionMap: detecting fusion genes from next-generation sequencing data at base-pair resolution. Bioinformatics, 27(14), 1922-1928.
gassst	2010	Bioinformatics	4.9	106	58	102	Dominique Lavenier:23	Dominique Lavenier:0.88	Dominique Lavenier:29	0.878788	NA	NA	NA	NA	NA	NA	NA	NA	Rizk, G., & Lavenier, D. (2010). GASSST: global alignment short sequence search tool. Bioinformatics, 26(20), 2534-2540.
gasvpro	2012	Genome biology	NA	NA	NA	153	NA		Ben Raphael:53	3.11765	1.2	105	4	2	16	0	0	https://github.com/youngmook/gasv	Sindi SS, Önal S, Peng LC, Wu HT, Raphael BJ. An integrative probabilistic model for identification of structural variation in sequencing data. Genome biology. 2012 Mar 1;13(3):R22.
gatk	2010	Genome research	14.63	107	3421	13750	Mark DePristo:36	Mark DePristo:3.00	Mark DePristo:52	2.6	4.181	4195	93	1005	3119	3279	425	https://github.com/broadinstitute/gatk	McKenna, A., Hanna, M., Banks, E., Sivachenko, A., Cibulskis, K., Kernytsky, A., Garimella, K., Altshuler, D., Gabriel, S., Daly, M. and DePristo, M.A., 2010. The Genome Analysis Toolkit: a MapReduce framework for analyzing next-generation DNA sequencing data. Genome research, 20(9), pp.1297-1303.
genie	2010	PloS one	NA	NA	NA	787	NA		Alexandre Irrthum:19	0.904762	3	13	1	5	3	0	17	https://github.com/vahuynh/GENIE3	Irrthum A, Wehenkel L, Geurts P. Inferring regulatory networks from expression data using tree-based methods. PloS one. 2010 Sep 28;5(9):e12776.
genomestrip	2011	Nature genetics	NA	NA	NA	330	NA		Steven A McCarroll:98	4.26087	2.6	14478	22	0	0	17	1	https://github.com/broadinstitute/genomestrip-gatk	Handsaker RE, Korn JM, Nemesh J, McCarroll SA. Discovery and genotyping of genome structural polymorphism by sequencing on a population scale. Nature genetics. 2011 Mar;43(3):269-76.
genometa	2012	PloS one	3.234	161	16	53	Colin Davenport:10	Colin Davenport:1.43	Colin Davenport:15	1.25	1	260	1	2	0	0	0	https://github.com/colindaven/genometa	Davenport, Colin F., Jens Neugebauer, Nils Beckmann, Benedikt Friedrich, Burim Kameri, Svea Kokott, Malte Paetow et al. "Genometa-a fast and accurate classifier for short metagenomic shotgun reads." (2012): e41224.
germline	2009	Genome research	NA	NA	NA	396	NA		Itsik Pe'er:48	1.92	1	16	2	3	5	1	1	https://github.com/gusevlab/germline	Gusev A, Lowe JK, Stoffel M, Daly MJ, Altshuler D, Breslow JL, Friedman JM, Pe'er I. Whole population, genome-wide mapping of hidden relatedness. Genome research. 2009 Feb 1;19(2):318-26.
gojobori	1982	Journal of Molecular Evolution	1.68	23	355	438	NA	NA	Dan Graur:57; Takashi Gojobori:95	2.15909	NA	NA	NA	NA	NA	NA	NA	NA	Gojobori, T., Li, W. H., & Graur, D. (1982). Patterns of nucleotide substitution in pseudogenes and functional genes. Journal of Molecular Evolution, 18(5), 360-369.
goldman	1996	Journal of molecular biology	4.333	62	123	152	Nick Goldman:49	Nick Goldman:2.45	Nick Goldman:57	1.78125	NA	NA	NA	NA	NA	NA	NA	NA	Goldman, N., Thorne, J. L., & Jones, D. T. (1996). Using evolutionary trees in protein secondary structure prediction and other comparative sequence analyses. Journal of molecular biology, 263(2), 196-208.
gossamer	2011	Bioinformatics	4.9	106	60	140	Thomas Conway:15	Thomas Conway:0.71	Thomas Conway:18	0.692308	1	26	2	17	8	7	15	https://github.com/data61/gossamer	Conway, T. C., & Bromage, A. J. (2011). Succinct data structures for assembling large genomes. Bioinformatics, 27(4), 479-486.
gottcha	2015	Nucleic acids research	9.112	172	3	108	NA	NA	Patrick S. G. Chain:64	2.90909	1	21	2	5	2	3	10	https://github.com/poeli/GOTTCHA	Freitas, Tracey Allen K., Po-E. Li, Matthew B. Scholz, and Patrick SG Chain. "Accurate read-based metagenome characterization using a hierarchical suite of unique signatures." Nucleic acids research (2015): gkv180.
gpfates	2017	Science immunology	NA	NA	NA	144	NA		Sarah A. Teichmann:89	3.86957	1	15	2	1	4	1	4	https://github.com/Teichlab/GPfates	Lönnberg, T., Svensson, V., James, K.R., Fernandez-Ruiz, D., Sebina, I., Montandon, R., Soon, M.S., Fogg, L.G., Nair, A.S., Liligeto, U. and Stubbington, M.J., 2017. Single-cell RNA-seq and computational analysis using temporal mixture modelling resolves Th1/Tfh fate bifurcation in malaria. Science immunology, 2(9).
grandprix	2019	Bioinformatics	NA	NA	NA	17	NA		Sumon Ahmed:1	0.333333	1	77	2	0	1	0	4	https://github.com/ManchesterBioinference/GrandPrix	Ahmed S, Rattray M, Boukouvalas A. GrandPrix: scaling up the Bayesian GPLVM for single-cell data. Bioinformatics. 2019 Jan 1;35(1):47-54.
greedyft	1993	NA	NA	NA	605	48451	David Swofford:42	David Swofford:1.75	David Swofford:54	1.35	NA	NA	NA	NA	NA	NA	NA	NA	Swofford DL. PAUP: phylogenetic analysis using parsimony. Mac Version 3. 1. 1.(Computer program and manual).. 1993.
gridss	2017	Genome research	NA	NA	NA	75	NA		Professor Tony Papenfuss:46	2.3	2.101	1967	11	29	472	16	38	https://github.com/PapenfussLab/gridss	Cameron DL, Schröder J, Penington JS, Do H, Molania R, Dobrovic A, Speed TP, Papenfuss AT. GRIDSS: sensitive and specific genomic rearrangement detection using positional de Bruijn graph assembly. Genome research. 2017 Dec 1;27(12):2050-60.
grisl	2020	Bioinformatics	NA	NA	NA	10	NA		Jean-Philippe Vert:63	3.31579	1	44	2	0	1	2	1	https://github.com/PCAubin/GRISLI	Aubin-Frankowski PC, Vert JP. Gene regulation inference from single-cell RNA-seq data with linear differential equations and velocity inference. Bioinformatics. 2020 Sep 15;36(18):4774-80.
grnboost	2019	Bioinformatics	NA	NA	NA	40	NA		Stein Aerts:45	2.5	1.15	198	1	20	6	4	17	https://github.com/aertslab/arboreto	Moerman T, Aibar Santos S, Bravo González-Blas C, Simm J, Moreau Y, Aerts J, Aerts S. GRNBoost2 and Arboreto: efficient and scalable inference of gene regulatory networks. Bioinformatics. 2019 Jun 1;35(12):2159-61.
grnvbem	2018	Bioinformatics	NA	NA	NA	41	NA		M. Sanchez-Castillo:6	0.6	1	34	1	3	0	0	2	https://github.com/mscastillo/GRNVBEM	Sanchez-Castillo M, Blanco D, Tienda-Luna IM, Carrion MC, Huang Y. A Bayesian framework for the inference of gene regulatory networks from time and pseudo-time series data. Bioinformatics. 2018 Mar 15;34(6):964-70.
gromrd	2015	PeerJ	NA	NA	NA	17	NA		Andrey Grigoriev:19	0.633333	1	NA	NA	NA	NA	NA	NA	NA	Smith SD, Kawash JK, Grigoriev A. GROM-RD: resolving genomic biases to improve read depth detection of copy number variants. PeerJ. 2015 Mar 17;3:e836.
gsnap	2010	Bioinformatics	4.9	106	625	1744	NA	NA	NA	NA	NA	NA	NA	NA	NA	NA	NA	NA	Wu, T. D., & Nacu, S. (2010). Fast and SNP-tolerant detection of complex variants and splicing in short reads. Bioinformatics (Oxford, England), 26(7), 873–81. doi:10.1093/bioinformatics/btq057
halc	2017	BMC Bioinformatics	NA	NA	NA	37	NA		NA	NA	NA	NA	NA	7	3	2	3	https://github.com/lanl001/halc	Bao E, Lan LX. HALC: high throughput algorithm for long read error correction. Bmc Bioinformatics. 2017;18(1):204.
haploscore	2014	Molecular biology and evolution	NA	NA	NA	38	NA		Nicholas Eriksson:42	1.90909	1	NA	NA	NA	NA	NA	NA	NA	Durand EY, Eriksson N, McLean CY. Reducing pervasive false-positive identical-by-descent segments detected by large-scale pedigree analysis. Molecular biology and evolution. 2014 Aug 1;31(8):2212-22.
harmony	2019	Nature methods	NA	NA	NA	249	NA		Soumya Raychaudhuri:93	3.875	1.1	148	6	28	85	24	61	https://github.com/immunogenomics/harmony	Korsunsky I, Millard N, Fan J, Slowikowski K, Zhang F, Wei K, Baglaenko Y, Brenner M, Loh PR, Raychaudhuri S. Fast, sensitive and accurate integration of single-cell data with Harmony. Nature methods. 2019 Nov 18:1-8.
heidge	NA	NA	NA	NA	NA	NA	NA	NA	NA	NA	NA	NA	NA	NA	NA	NA	NA	NA	NA
hhsearch	2005	Bioinformatics	NA	NA	NA	2308	NA		Johannes Söding:57	2.03571	3.3	1352	20	91	148	44	83	https://github.com/soedinglab/hh-suite	Söding J. Protein homology detection by HMM–HMM comparison. Bioinformatics. 2005 Apr 1;21(7):951-60.
hisat	2015	Nature methods	NA	NA	NA	5941	NA		Steven Salzberg:144	3.78947	2.21	1458	15	142	114	58	85	https://github.com/DaehwanKimLab/hisat2	Kim D, Langmead B, Salzberg SL. HISAT: a fast spliced aligner with low memory requirements. Nature methods. 2015 Apr;12(4):357-60.
hitec	2011	Bioinformatics	4.981	106	103	164	NA	NA	Lucian Ilie:28	1.07692	NA	NA	NA	NA	NA	NA	NA	NA	Ilie, L., Fazayeli, F., & Ilie, S. (2011). HiTEC: accurate error correction in high-throughput sequencing data. Bioinformatics, 27(3), 295-302.
hmmer	1998	Bioinformatics	4.9	106	3803	5460	Sean R. Eddy:71	Sean R. Eddy:4.18	Sean R. Eddy:91	3.03333	3.31	1746	8	16	192	43	45	https://github.com/EddyRivasLab/hmmer	Eddy, Sean R. "Profile hidden Markov models." Bioinformatics 14, no. 9 (1998): 755-763.
hshrec	2010	Bioinformatics	4.981	106	83	132	Leena Salmela:13	Leena Salmela:1.00	Leena Salmela:17	1	NA	NA	NA	NA	NA	NA	NA	NA	Salmela, L. (2010). Correction of sequencing errors in a mixed set of reads. Bioinformatics, 26(10), 1284-1290.
hydra	2010	Genome research	NA	NA	NA	287	NA		Ira M Hall:28	1.55556	1	NA	NA	NA	NA	NA	NA	NA	Quinlan AR, Clark RA, Sokolova S, Leibowitz ML, Zhang Y, Hurles ME, Mell JC, Hall IM. Genome-wide mapping and assembly of structural variant breakpoints in the mouse genome. Genome research. 2010 May 1;20(5):623-35.
ibdseq	2013	The American Journal of Human Genetics	NA	NA	NA	15	NA		Brian Browning:43	2.15	1.1206	NA	NA	NA	NA	NA	NA	NA	Browning BL, Browning SR. Detecting identity by descent and estimating genotype error rates in sequence data. The American Journal of Human Genetics. 2013 Nov 7;93(5):840-51.
icopydav	2018	PLoS One	NA	NA	NA	14	NA		Nita Parekh:14	0.466667	1	51	2	5	2	6	3	https://github.com/vogetihrsh/icopydav	Dharanipragada P, Vogeti S, Parekh N. iCopyDAV: Integrated platform for copy number variations—Detection, annotation and visualization. PLoS One. 2018 Apr 5;13(4):e0195334.
idbatran	2013	Bioinformatics	NA	NA	NA	146	NA		Francis Chin:44	0.977778	1.13	31	5	41	10	13	46	https://github.com/loneknightpy/idba	Peng Y, Leung HC, Yiu SM, Lv MJ, Zhu XG, Chin FY. IDBA-tran: a more robust de novo de Bruijn graph assembler for transcriptomes with uneven expression levels. Bioinformatics. 2013 Jul 1;29(13):i326-34.
idbaud	2012	Bioinformatics	4.9	106	276	1710	NA	NA	NA	NA	NA	NA	NA	NA	NA	NA	NA	NA	Peng, Y., Leung, H. C., Yiu, S. M., & Chin, F. Y. (2012). IDBA-UD: a de novo assembler for single-cell and metagenomic sequencing data with highly uneven depth. Bioinformatics, 28(11), 1420-1428.
igtpduplossft	2010	BMC bioinformatics	2.576	74	42	81	Oliver Eulenstein:23	Oliver Eulenstein:1.28	Oliver Eulenstein:27	1.17391	NA	NA	NA	NA	NA	NA	NA	NA	Chaudhary, R., Bansal, M. S., Wehe, A., Fernández-Baca, D., & Eulenstein, O. (2010). iGTP: A software package for large-scale gene tree parsimony analysis. BMC bioinformatics, 11(1), 574.
inchworm	2011	Nature biotechnology	41.514	141	2253	10260	Nir Friedman:76	Nir Friedman:4.47	Nir Friedman:91	3.5	NA	NA	NA	NA	NA	NA	NA	NA	Grabherr, M. G., Haas, B. J., Yassour, M., Levin, J. Z., Thompson, D. A., Amit, I., ... & Regev, A. (2011). Full-length transcriptome assembly from RNA-Seq data without a reference genome. Nature biotechnology, 29(7), 644-652.
indelminer	2015	BMC bioinformatics	NA	NA	NA	33	NA		Aakrosh Ratan:27	2.07692	1.2	29	2	5	3	1	1	https://github.com/ratan-lab/indelMINER	Ratan A, Olson TL, Loughran TP, Miller W. Identification of indels in next-generation sequencing data. BMC bioinformatics. 2015 Dec 1;16(1):42.
infernal	2002	BMC bioinformatics	2.576	74	249	305	Sean R. Eddy:71	Sean R. Eddy:4.18	Sean R. Eddy:91	3.03333	1.13	1835	3	0	24	4	15	https://github.com/EddyRivasLab/infernal	Eddy, Sean R. "A memory-efficient dynamic programming algorithm for optimal alignment of a sequence to an RNA secondary structure." BMC bioinformatics3, no. 1 (2002): 18.
infusion	2016	PLoS One	NA	NA	NA	21	NA		Thomas F. Meyer:103	2.34091	1	NA	NA	NA	NA	NA	NA	NA	Okonechnikov K, Imai-Matsushima A, Paul L, Seitz A, Meyer TF, Garcia-Alcalde F. InFusion: advancing discovery of fusion genes and chimeric transcripts from deep RNA-sequencing data. PLoS One. 2016 Dec 1;11(12):e0167417.
ingapsv	2011	Nucleic acids research	NA	NA	NA	85	NA		Ji Qi:36	2.11765	1	NA	NA	NA	NA	NA	NA	NA	Qi J, Zhao F. inGAP-sv: a novel scheme to identify and visualize structural variation from paired end mapping data. Nucleic acids research. 2011 Jul 1;39(suppl_2):W567-75.
intarna	2008	Bioinformatics	4.981	106	180	442	Rolf Backofen:37	Rolf Backofen:1.68	Rolf Backofen:53	1.76667	3.2	999	5	23	99	75	18	https://github.com/BackofenLab/IntaRNA	Busch, A., Richter, A. S., & Backofen, R. (2008). IntaRNA: efficient prediction of bacterial sRNA targets incorporating target site accessibility and seed regions. Bioinformatics (Oxford, England), 24(24), 2849–56. doi:10.1093/bioinformatics/btn544
jabba	2015	International Workshop on Algorithms in Bioinformatic	NA	NA	NA	16	NA		Jan Fostier:17	1.21429	1	42	2	3	13	0	2	https://github.com/biointec/jabba	Miclotte G, Heydari M, Demeester P, Audenaert P, Fostier J. Jabba: hybrid error correction for long sequencing reads using maximal exact matches. Algorithms Bioinformatics (Wabi 2015). 2015;9289:175–88.
jaffa	2015	Genome medicine	5.81	40	5	78	Alicia Oshlack:23	Alicia Oshlack:1.77	Alicia Oshlack:43	2.15	1.09	100	2	5	50	8	14	https://github.com/Oshlack/JAFFA	Davidson, N. M., Majewski, I. J., & Oshlack, A. (2015). JAFFA: High sensitivity transcriptome-focused fusion gene detection. Genome Med, 7(1), 43.
jaffaassembly	2015	Genome medicine	NA	NA	NA	82	NA		Alicia Oshlack:44	3.14286	1.09	141	2	5	50	8	14	https://github.com/Oshlack/JAFFA	Davidson NM, Majewski IJ, Oshlack A. JAFFA: High sensitivity transcriptome-focused fusion gene detection. Genome medicine. 2015 Dec;7(1):1-2.
jaffadirect	2015	Genome medicine	NA	NA	NA	82	NA		Alicia Oshlack:44	3.14286	1.09	141	2	5	50	8	14	https://github.com/Oshlack/JAFFA	Davidson NM, Majewski IJ, Oshlack A. JAFFA: High sensitivity transcriptome-focused fusion gene detection. Genome medicine. 2015 Dec;7(1):1-2.
jaffahybrid	2015	Genome medicine	NA	NA	NA	82	NA		Alicia Oshlack:44	3.14286	1.09	141	2	5	50	8	14	https://github.com/Oshlack/JAFFA	Davidson NM, Majewski IJ, Oshlack A. JAFFA: High sensitivity transcriptome-focused fusion gene detection. Genome medicine. 2015 Dec;7(1):1-2.
kalign	2005	BMC bioinformatics	2.576	74	396	669	Timo Lassmann:31	Timo Lassmann:3.44	Timo Lassmann:45	2.5	3.23	222	4	3	17	5	11	https://github.com/TimoLassmann/kalign	Lassmann, Timo, and Erik LL Sonnhammer. "Kalign–an accurate and fast multiple sequence alignment algorithm." BMC bioinformatics 6, no. 1 (2005): 298.
karect	2015	Bioinformatics	NA	NA	NA	48	NA		Amin Allam:4	0.235294	1	15	1	0	3	1	5	https://github.com/aminallam/karect	Allam A, Kalnis P, Solovyev V. Karect: accurate correction of substitution, insertion and deletion errors for next-generation sequencing data. Bioinformatics. 2015 Nov 1;31(21):3421-8.
kart	2017	Bioinformatics	NA	NA	NA	28	NA		Wen-Lian Hsu:46	1.12195	2.56	200	2	3	2	1	5	https://github.com/hsinnan75/Kart/	Lin HN, Hsu WL. Kart: a divide-and-conquer algorithm for NGS read alignment. Bioinformatics. 2017 Aug 1;33(15):2281-7.
kbsps	2009	NA	NA	NA	4	10	NA	NA	NA	NA	NA	NA	NA	NA	NA	NA	NA	NA	Palaga, Peter. "Extracting relations from biomedical texts using syntactic information." Mémoire de DEA, Technische Universität Berlin 138 (2009).
khmer	2014	PloS one	NA	NA	NA	58	NA		C. Titus Brown:44	1.69231	2.12	6672	74	304	720	886	293	https://github.com/dib-lab/khmer	Zhang Q, Pell J, Canino-Koning R, Howe AC, Brown CT. These are not the k-mers you are looking for: efficient online k-mer counting using a probabilistic data structure. PloS one. 2014 Jul 25;9(7):e101271.
king	2010	Bioinformatics	NA	NA	NA	1019	NA		Wei-Min Chen:49	1.88462	1	NA	NA	NA	NA	NA	NA	NA	Manichaikul A, Mychaleckyj JC, Rich SS, Daly K, Sale M, Chen WM. Robust relationship inference in genome-wide association studies. Bioinformatics. 2010 Nov 15;26(22):2867-73.
kmergenie	2014	Bioinformatics	NA	NA	NA	474	NA		Paul Medvedev:21	1.10526	1.7051	NA	NA	NA	NA	NA	NA	NA	Chikhi R, Medvedev P. Informed and automated k-mer size selection for genome assembly. Bioinformatics. 2014 Jan 1;30(1):31-7.
kmerstream	2014	Bioinformatics	NA	NA	NA	42	NA		Bjarni V. Halldorsson:45	2.25	1.1	22	1	7	7	2	9	https://github.com/pmelsted/KmerStream	Melsted P, Halldórsson BV. KmerStream: streaming algorithms for k-mer abundance estimation. Bioinformatics. 2014 Dec 15;30(24):3541-7.
kraken	2014	Genome biology	10.8	83	80	1968	Derrick Wood:4	Derrick Wood:2	Derrick Wood:6	0.75	1.11	133	7	37	89	29	109	https://github.com/DerrickWood/kraken	Wood, Derrick E., and Steven L. Salzberg. "Kraken: ultrafast metagenomic sequence classification using exact alignments." Genome Biol 15, no. 3 (2014): R46.
kthse	NA	NA	NA	NA	NA	NA	NA	NA	NA	NA	NA	NA	NA	NA	NA	NA	NA	NA	NA
last	2012	Nucleic acids research	NA	NA	NA	52	NA		Martin Frith:41	1.86364	1	43	1	0	0	0	1	https://github.com/mcfrith/last-genotype	Frith MC, Mori R, Asai K. A mostly traditional approach improves alignment of bisulfite-converted DNA. Nucleic acids research. 2012 Jul 1;40(13):e100-.
lasv	2015	Nucleic acids research	NA	NA	NA	18	NA		Zhiping Weng:99	3.80769	1.03	38	1	4	0	0	1	https://github.com/JialiUMassWengLab/laSV	Zhuang J, Weng Z. Local sequence assembly reveals a high-resolution profile of somatic structural variations in 97 cancer genomes. Nucleic acids research. 2015 Sep 30;43(17):8146-56.
leap	2017	Bioinformatics	NA	NA	NA	42	NA		li yunming:113	3.13889	NA	NA	NA	NA	NA	NA	NA	NA	Specht AT, Li J. LEAP: constructing gene co-expression networks for single-cell RNA-sequencing data using pseudotime ordering. Bioinformatics. 2017 Mar 1;33(5):764-6.
leidnl	NA	NA	NA	NA	NA	NA	NA	NA	NA	NA	NA	NA	NA	NA	NA	NA	NA	NA	NA
liger	2018	bioRxiv	NA	NA	NA	9	NA		Evan Macosko:22	1.46667	1	564	10	27	99	112	54	https://github.com/welch-lab/liger	Welch J, Kozareva V, Ferreira A, Vanderburg C, Martin C, Macosko E. Integrative inference of brain cell similarities and differences from single-cell genomics. bioRxiv. 2018 Jan 1:459891.
lighter	2014	Genome biology	NA	NA	NA	178	NA		Ben Langmead:29	2.63636	1.12	225	5	9	21	4	19	https://github.com/mourisl/Lighter/	Song L, Florea L, Langmead B. Lighter: fast and memory-efficient sequencing error correction without counting. Genome biology. 2014 Nov 1;15(11):509.
limma	2003	Methods	NA	NA	NA	2145	NA		Gordon K Smyth:92	2.62857	2.107	41	1	0	0	0	2	https://github.com/cran/limma	Smyth GK, Speed T. Normalization of cDNA microarray data. Methods. 2003 Dec 1;31(4):265-73.
limpic	2007	BMC bioinformatics	2.576	74	93	135	Andrea Urbani:39	Andrea Urbani:2.05	Andrea Urbani:53	2.20833	NA	NA	NA	NA	NA	NA	NA	NA	Mantini, D., Petrucci, F., Pieragostino, D., Del Boccio, P., Di Nicola, M., Di Ilio, C., Federici, G., Sacchetta, P., Comani, S. and Urbani, A., 2007. LIMPIC: a computational method for the separation of protein MALDI-TOF-MS signals from noise. BMC bioinformatics, 8(1), p.1.
lmat	2013	Bioinformatics	4.981	106	29	167	Jonathan E Allen:15	Jonathan E Allen:1.15	Jonathan E Allen:24	1.33333	1.24	86	2	5	6	1	2	https://github.com/LivGen/LMAT	Ames, Sasha K., David A. Hysom, Shea N. Gardner, G. Scott Lloyd, Maya B. Gokhale, and Jonathan E. Allen. "Scalable metagenomic taxonomy classification using a reference genome database." Bioinformatics 29, no. 18 (2013): 2253-2260.
lms	2003	Biostatistics	2.649	29	289	323	Yutaka Yasui:85	Yutaka Yasui:4.25	Yutaka Yasui:107	4.11538	NA	NA	NA	NA	NA	NA	NA	NA	Yasui, Y., Pepe, M., Thompson, M.L., Adam, B.L., Wright, G.L., Qu, Y., Potter, J.D., Winget, M., Thornquist, M. and Feng, Z., 2003. A data‐analytic strategy for protein biomarker discovery: profiling of high‐dimensional proteomic data for cancer detection. Biostatistics, 4(3), pp.449-463.
lofreq	2012	Nucleic acids research	9.1	172	66	515	Niranjan Nagarajan:23	Niranjan Nagarajan:2.09	Niranjan Nagarajan:44	2.44444	1	2505	5	51	57	9	24	https://github.com/CSB5/lofreq	Wilm, A., Aw, P.P.K., Bertrand, D., Yeo, G.H.T., Ong, S.H., Wong, C.H., Khor, C.C., Petric, R., Hibberd, M.L. and Nagarajan, N., 2012. LoFreq: a sequence-quality aware, ultra-sensitive variant caller for uncovering cell-population heterogeneity from high-throughput sequencing datasets. Nucleic acids research, p.gks918.
lordec	2014	Bioinformatics	NA	NA	NA	323	NA		Eric Rivals:28	1.03704	1	NA	NA	NA	NA	NA	NA	NA	Salmela L, Rivals E. LoRDEC: accurate and efficient long read error correction. Bioinformatics. 2014;30:3506–14.
lsc	2012	PLoS One	NA	NA	NA	276	NA		Wing Hung Wong:82	2.21622	1	NA	NA	NA	NA	NA	NA	NA	Au KF, Underwood JG, Lee L, Wong WH. Improving PacBio long read accuracy by short read alignment. PLoS One. 2012;7(10):e46679.
lsqman	1996	Acta Crystallographica Section D: Biological Crystallography	NA	36	556	676	NA	NA	NA	NA	NA	NA	NA	NA	NA	NA	NA	NA	Kleywegt, G. J. (1996). Use of non-crystallographic symmetry in protein structure refinement. Acta Crystallographica Section D: Biological Crystallography, 52(4), 842-857.
lumpy	2014	Genome biology	NA	NA	NA	682	NA		Aaron Quinlan:40	3.07692	1.31	572	16	159	136	68	108	https://github.com/arq5x/lumpy-sv	Layer RM, Chiang C, Quinlan AR, Hall IM. LUMPY: a probabilistic framework for structural variant discovery. Genome biology. 2014 Jun 1;15(6):R84.
mafft	2008; 2005	Briefings in bioinformatics; Nucleic acids research	9.617; 9.112	46; 172	1829; 2534	3141; 4050	Kazutaka Katoh:22	Kazutaka Katoh:1.57	Kazutaka Katoh:33	1.26923	7.471	NA	NA	NA	NA	NA	NA	NA	Katoh, Kazutaka, and Hiroyuki Toh. "Recent developments in the MAFFT multiple sequence alignment program." Briefings in bioinformatics 9, no. 4 (2008): 286-298.; Katoh, Kazutaka, Kei-ichi Kuma, Hiroyuki Toh, and Takashi Miyata. "MAFFT version 5: improvement in accuracy of multiple sequence alignment." Nucleic acids research 33, no. 2 (2005): 511-518.
mafftfftns	2008; 2005	Briefings in bioinformatics; Nucleic acids research	9.617; 9.112	46; 172	1829; 2534	3141; 4050	Kazutaka Katoh:22	Kazutaka Katoh:1.57	Kazutaka Katoh:33	1.26923	7.471	NA	NA	NA	NA	NA	NA	NA	Katoh, Kazutaka, and Hiroyuki Toh. "Recent developments in the MAFFT multiple sequence alignment program." Briefings in bioinformatics 9, no. 4 (2008): 286-298.; Katoh, Kazutaka, Kei-ichi Kuma, Hiroyuki Toh, and Takashi Miyata. "MAFFT version 5: improvement in accuracy of multiple sequence alignment." Nucleic acids research 33, no. 2 (2005): 511-518.
mafftfftns2	2008; 2005	Briefings in bioinformatics; Nucleic acids research	9.617; 9.112	46; 172	1829; 2534	3141; 4050	Kazutaka Katoh:22	Kazutaka Katoh:1.57	Kazutaka Katoh:33	1.26923	7.471	NA	NA	NA	NA	NA	NA	NA	Katoh, Kazutaka, and Hiroyuki Toh. "Recent developments in the MAFFT multiple sequence alignment program." Briefings in bioinformatics 9, no. 4 (2008): 286-298.; Katoh, Kazutaka, Kei-ichi Kuma, Hiroyuki Toh, and Takashi Miyata. "MAFFT version 5: improvement in accuracy of multiple sequence alignment." Nucleic acids research 33, no. 2 (2005): 511-518.
mafftginsi	2008; 2005	Briefings in bioinformatics; Nucleic acids research	9.617; 9.112	46; 172	1829; 2534	3141; 4050	Kazutaka Katoh:22	Kazutaka Katoh:1.57	Kazutaka Katoh:33	1.26923	7.471	NA	NA	NA	NA	NA	NA	NA	Katoh, Kazutaka, and Hiroyuki Toh. "Recent developments in the MAFFT multiple sequence alignment program." Briefings in bioinformatics 9, no. 4 (2008): 286-298.; Katoh, Kazutaka, Kei-ichi Kuma, Hiroyuki Toh, and Takashi Miyata. "MAFFT version 5: improvement in accuracy of multiple sequence alignment." Nucleic acids research 33, no. 2 (2005): 511-518.
mafftlinsi	2008; 2005	Briefings in bioinformatics; Nucleic acids research	9.617; 9.112	46; 172	1829; 2534	3141; 4050	Kazutaka Katoh:22	Kazutaka Katoh:1.57	Kazutaka Katoh:33	1.26923	7.471	NA	NA	NA	NA	NA	NA	NA	Katoh, Kazutaka, and Hiroyuki Toh. "Recent developments in the MAFFT multiple sequence alignment program." Briefings in bioinformatics 9, no. 4 (2008): 286-298.; Katoh, Kazutaka, Kei-ichi Kuma, Hiroyuki Toh, and Takashi Miyata. "MAFFT version 5: improvement in accuracy of multiple sequence alignment." Nucleic acids research 33, no. 2 (2005): 511-518.
manta	2016	Bioinformatics	NA	NA	NA	465	NA		Christopher T Saunders:8	0.444444	1.6	2631	12	93	167	5	99	https://github.com/Illumina/manta	Chen X, Schulz-Trieglaff O, Shaw R, Barnes B, Schlesinger F, Källberg M, Cox AJ, Kruglyak S, Saunders CT. Manta: rapid detection of structural variants and indels for germline and cancer sequencing applications. Bioinformatics. 2016 Apr 15;32(8):1220-2.
mapsplice	2010	Nucleic acids research	9.1	172	332	946	NA	NA	NA	NA	3	32	3	2	0	2	3	https://github.com/LiuBioinfo/MapSplice	Wang, K., Singh, D., Zeng, Z., Coleman, S.J., Huang, Y., Savich, G.L., He, X., Mieczkowski, P., Grimm, S.A., Perou, C.M. and MacLeod, J.N., 2010. MapSplice: accurate mapping of RNA-seq reads for splice junction discovery. Nucleic acids research, 38(18), pp.e178-e178.
maq	2008	Genome research	14.63	107	2063	3046	Richard Durbin:104	Richard Durbin:4.95	Richard Durbin:135	3.97059	NA	NA	NA	NA	NA	NA	NA	NA	Li, H., Ruan, J., & Durbin, R. (2008). Mapping short DNA sequencing reads and calling variants using mapping quality scores. Genome Research, 18(11), 1851–8. doi:10.1101/gr.078212.108
mast	2015	Genome Biology				648			Raphael Gottardo:44	2.44444	6	135	9	27	130	9	45	https://github.com/RGLab/MAST	Finak G, McDavid A, Yajima M, Deng J, Gersuk V, Shalek AK, Slichter CK, Miller HW, McElrath MJ, Prlic M, Linsley PS. MAST: a flexible statistical framework for assessing transcriptional changes and characterizing heterogeneity in single-cell RNA sequencing data. Genome biology. 2015 Dec;16(1):1-3.
matchclip	2013	Frontiers in genetics	NA	NA	NA	15	NA		Hongzhe Li, PhD:71	2.84	1	1	1	0	0	0	1	https://github.com/yhwu/matchclips	Wu Y, Tian L, Pirastu M, Stambolian D, Li H. MATCHCLIP: locate precise breakpoints for copy number variation using CIGAR string by matching soft clipped reads. Frontiers in genetics. 2013 Aug 16;4:157.
matcher	2017	Genome biology	NA	NA	NA	41	NA		Jan F. Prins:45	1.36364	1	NA	NA	NA	NA	NA	NA	NA	Welch JD, Hartemink AJ, Prins JF. MATCHER: manifold alignment reveals correspondence between single cell transcriptome and epigenome dynamics. Genome biology. 2017 Dec;18(1):1-9.
mats	2012	Nucleic acids research	9.112	172	73	251	Yi Xing:36	Yi Xing:3.27	Yi Xing:52	3.05882	NA	NA	NA	NA	NA	NA	NA	NA	Shen, Shihao, Juw Won Park, Jian Huang, Kimberly A. Dittmar, Zhi-xiang Lu, Qing Zhou, Russ P. Carstens, and Yi Xing. "MATS: a Bayesian framework for flexible detection of differential alternative splicing from RNA-Seq data." Nucleic acids research (2012): gkr1291.
meerkat	2013	Cell	NA	NA	NA	271	NA		Peter J Park:102	5.1	1.189	NA	NA	NA	NA	NA	NA	NA	Yang L, Luquette LJ, Gehlenborg N, Xi R, Haseley PS, Hsieh CH, Zhang C, Ren X, Protopopov A, Chin L, Kucherlapati R. Diverse mechanisms of somatic structural variations in human cancer genomes. Cell. 2013 May 9;153(4):919-29.
megan	2007; 2011	Genome research; Genome research	14.63	107	1108; 488	2472;	Daniel H. Huson:51; Stephan C. Schuster:61	Daniel H. Huson:3.4; Stephan C. Schuster:3.05	Daniel H. Huson:69; Stephan C. Schuster:74	2.09 ;2.39	2	578	2	10	2	1	17	https://github.com/husonlab/megan-ce	Huson, Daniel H., Alexander F. Auch, Ji Qi, and Stephan C. Schuster. "MEGAN analysis of metagenomic data." Genome research 17, no. 3 (2007): 377-386.; Huson, Daniel H., Suparna Mitra, Hans-Joachim Ruscheweyh, Nico Weber, and Stephan C. Schuster. "Integrative analysis of environmental sequences using MEGAN4." Genome research 21, no. 9 (2011): 1552-1560.
merlot	2019	Nucleic acids research	NA	NA	NA	10	NA		Johannes Söding:56	2	1	212	4	0	7	6	5	https://github.com/soedinglab/merlot	Parra RG, Papadopoulos N, Ahumada-Arranz L, Kholtei JE, Mottelson N, Horokhovsky Y, Treutlein B, Soeding J. Reconstructing complex lineage trees from scRNA-seq data using MERLoT. Nucleic acids research. 2019 Sep 26;47(17):8961-74.
metaflow	2016	International Conference on Research in Computational Molecular Biology	NA	NA	NA	13	NA		Veli Mäkinen:34	1.7	1	NA	NA	NA	NA	NA	NA	NA	Sobih A, Tomescu AI, Mäkinen V. MetaFlow: Metagenomic profiling based on whole-genome coverage analysis with min-cost flows. InInternational Conference on Research in Computational Molecular Biology 2016 Apr 17 (pp. 111-121). Springer, Cham.
metaphlan	2012	Nature methods	32.072	125	229	1097	Curtis Huttenhower:42	Curtis Huttenhower:5.25	Curtis Huttenhower:96	4.8	3.03	381	6	1	145	10	34	https://github.com/biobakery/MetaPhlAn	Segata, Nicola, Levi Waldron, Annalisa Ballarini, Vagheesh Narasimhan, Olivier Jousson, and Curtis Huttenhower. "Metagenomic microbial community profiling using unique clade-specific marker genes." Nature methods 9, no. 8 (2012): 811-814.
metaphyler	2010	Bioinformatics and Biomedicine (BIBM), 2010 IEEE International Conference on	NA	14	32	82	Mihai Pop:42	Mihai Pop:3.5	Mihai Pop:56	2.33333	1	3	1	0	0	0	1	https://github.com/boliu6/MetaPhyler	Liu, Bo, Theodore Gibbons, Mohammad Ghodsi, and Mihai Pop. "MetaPhyler: Taxonomic profiling for metagenomic sequences." In Bioinformatics and Biomedicine (BIBM), 2010 IEEE International Conference on, pp. 95-100. IEEE, 2010.
metasv	2015	Bioinformatics	NA	NA	NA	90	NA		Hugo Lam:30	2.14286	1.54	740	6	24	23	87	18	https://github.com/bioinform/metasv	Mohiyuddin M, Mu JC, Li J, Bani Asadi N, Gerstein MB, Abyzov A, Wong WH, Lam HY. MetaSV: an accurate and integrative structural-variant caller for next generation sequencing. Bioinformatics. 2015 Aug 15;31(16):2741-4.
methylkit	2012	Genome Biology	10.8	83	130	741	Altuna Akalin:18; Christopher Mason:30	Altuna Akalin:1.8; Christopher Mason:2.73	Altuna Akalin:25; Christopher Mason:59	1.79; 3.28	1.992	996	14	32	127	73	85	https://github.com/al2na/methylKit	Akalin, A., Kormaksson, M., Li, S., Garrett-Bakelman, F. E., Figueroa, M. E., Melnick, A., & Mason, C. E. (2012). methylKit: a comprehensive R package for the analysis of genome-wide DNA methylation profiles. Genome Biol, 13(10), R87.
methylsig	2014	Bioinformatics	4.981	106	23	138	NA	NA	NA	NA	1.994	164	3	6	34	9	5	https://github.com/sartorlab/methylSig	Park, Y., Figueroa, M. E., Rozek, L. S., & Sartor, M. A. (2014). MethylSig: a whole genome DNA methylation analysis pipeline. Bioinformatics, btu339.
mfa	2017	Wellcome open research	NA	NA	NA	21	NA		Christopher Yau:26	1.85714	1	38	2	0	0	1	3	https://github.com/kieranrcampbell/mfa	Campbell KR, Yau C. Probabilistic modeling of bifurcations in single-cell gene expression data using a Bayesian mixture of factor analyzers. Wellcome open research. 2017;2.
mgrast	2008	BMC bioinformatics	2.576	74	1239	3051	Folker Meyer:45	Folker Meyer:3.75	Folker Meyer:62	2.58333	1.23	4821	10	3	8	1442	24	https://github.com/MG-RAST/MG-RAST	Meyer, Folker, Daniel Paarmann, Mark D'Souza, Robert Olson, Elizabeth M. Glass, Michael Kubal, Tobias Paczian et al. "The metagenomics RAST server–a public resource for the automatic phylogenetic and functional analysis of metagenomes." BMC bioinformatics 9, no. 1 (2008): 386.
minia	2013	Algorithms for molecular biology	1.463	19	85	241	Rayan Chikhi:12	Rayan Chikhi:1.71	Rayan Chikhi:22	1.69231	3.24	247	5	5	20	0	9	https://github.com/GATB/minia	Chikhi, R., & Rizk, G. (2013). Space-efficient and exact de Bruijn graph representation based on a Bloom filter. Algorithms for Molecular Biology, 8(22), 1.
miniasmminipolish	2019	F1000Research	NA	NA	NA	12	NA		Ryan Wick:21	4.2	1.13	25	1	6	1	2	8	https://github.com/rrwick/Minipolish	Wick RR, Holt KE. Benchmarking of long-read assemblers for prokaryote whole genome sequencing. F1000Research. 2019;8.
mira	2004	Genome research	14.63	107	554	1051	Bastien Chevreux:9	Bastien Chevreux:0.9	Bastien Chevreux:11	0.478261	NA	NA	NA	NA	NA	NA	NA	NA	Chevreux, Bastien, Thomas Pfisterer, Bernd Drescher, Albert J. Driesel, Werner EG Müller, Thomas Wetter, and Sándor Suhai. "Using the miraEST assembler for reliable and automated mRNA transcript assembly and SNP detection in sequenced ESTs." Genome research 14, no. 6 (2004): 1147-1159.
mirdeep	2008	Nature biotechnology	41.514	141	630	1048	Nikolaus Rajewsky:48	Nikolaus Rajewsky:3	Nikolaus Rajewsky:73	2.21212	2.13	77	2	3	73	5	37	https://github.com/rajewsky-lab/mirdeep2	Friedländer, M. R., Chen, W., Adamidi, C., Maaskola, J., Einspanier, R., Knespel, S., & Rajewsky, N. (2008). Discovering microRNAs from deep sequencing data using miRDeep. Nature biotechnology, 26(4), 407-415.
mireap	2009	Genome Biology	10.8	83	110	154	NA	NA	Chen-Yu Zhang:87	3	1	8	1	2	0	0	3	https://github.com/liqb/mireap	Chen, X., Li, Q., Wang, J., Guo, X., Jiang, X., Ren, Z., ... & Ma, L. (2009). Identification and characterization of novel amphioxus microRNAs by Solexa sequencing. Genome Biol, 10(7), R78.
mirena	2010	Bioinformatics	4.981	106	82	149	NA	NA	NA	NA	NA	NA	NA	NA	NA	NA	NA	NA	Mathelier, A., & Carbone, A. (2010). MIReNA: finding microRNAs with high accuracy and no learning at genome scale and from deep sequencing data. Bioinformatics, 26(18), 2226-2234.
mirexpress	2009	BMC bioinformatics	2.576	74	108	187	NA	NA	NA	NA	NA	NA	NA	NA	NA	NA	NA	NA	Wang, W. C., Lin, F. M., Chang, W. C., Lin, K. Y., Huang, H. D., & Lin, N. S. (2009). miRExpress: analyzing high-throughput sequencing data for profiling microRNA expression. BMC bioinformatics, 10(1), 1.
mlclustalw	NA	NA	NA	NA	NA	NA	NA	NA	NA	NA	NA	NA	NA	NA	NA	NA	NA	NA	NA
mlclustalwquicktree	NA	NA	NA	NA	NA	NA	NA	NA	NA	NA	NA	NA	NA	NA	NA	NA	NA	NA	NA
mlmafft	NA	NA	NA	NA	NA	NA	NA	NA	NA	NA	NA	NA	NA	NA	NA	NA	NA	NA	NA
mlmafftparttree	NA	NA	NA	NA	NA	NA	NA	NA	NA	NA	NA	NA	NA	NA	NA	NA	NA	NA	NA
mlmuscle	NA	NA	NA	NA	NA	NA	NA	NA	NA	NA	NA	NA	NA	NA	NA	NA	NA	NA	NA
mlopal	NA	NA	NA	NA	NA	NA	NA	NA	NA	NA	NA	NA	NA	NA	NA	NA	NA	NA	NA
mlprankgt	NA	NA	NA	NA	NA	NA	NA	NA	NA	NA	NA	NA	NA	NA	NA	NA	NA	NA	NA
mmdb	2016	Cell Reports	NA	NA	NA	52	NA		Hiroki R. Ueda:46	2.09091	1	2	2	0	0	0	1	https://github.com/bmds-lab/mm10db	Sunagawa GA, Sumiyama K, Ukai-Tadenuma M, Perrin D, Fujishima H, Ukai H, et al. Mammalian reverse genetics without crossing reveals Nr3a as a short-sleeper gene. Cell Reports. 2016;14(3):662–677. pmid:26774482
mmdresnet	2017	Bioinformatics	NA	NA	NA	75	NA		Yuval Kluger:58	1.87097	1	145	2	5	0	2	16	https://github.com/ushaham/BatchEffectRemoval	Shaham U, Stanton KP, Zhao J, Li H, Raddassi K, Montgomery R, Kluger Y. Removal of batch effects using distribution-matching residual networks. Bioinformatics. 2017 Aug 15;33(16):2539-46.
mnncorrect	2018	Nature biotechnology	NA	NA	NA	521	NA		John Marioni:64	4	1	86	1	2	12	0	4	https://github.com/MarioniLab/FurtherMNN2018	Haghverdi L, Lun AT, Morgan MD, Marioni JC. Batch effects in single-cell RNA-sequencing data are corrected by matching mutual nearest neighbors. Nature biotechnology. 2018 May;36(5):421-7.
modellerv	1993	Journal of molecular biology	‎4.333	62	8074	12193	Andrej Sali:96	Andrej Sali:4.57	Andrej Sali:122	2.90476	NA	NA	NA	NA	NA	NA	NA	NA	Šali, A., & Blundell, T. L. (1993). Comparative protein modelling by satisfaction of spatial restraints. Journal of molecular biology, 234(3), 779-815.
monocle2	2017	Nature methods				422			Cole Trapnell:51	3.92308	3	1048	12	247	186	14	94	https://github.com/cole-trapnell-lab/monocle-release	Qiu X, Hill A, Packer J, Lin D, Ma YA, Trapnell C. Single-cell mRNA quantification and differential analysis with Census. Nature methods. 2017 Mar;14(3):309-15.
monocleddrtree	2017	Nature methods	NA	NA	NA	688	NA		Cole Trapnell:51	3.92308	3	1048	12	247	186	14	94	https://github.com/cole-trapnell-lab/monocle-release	Qiu X, Mao Q, Tang Y, Wang L, Chawla R, Pliner HA, Trapnell C. Reversed graph embedding resolves complex single-cell trajectories. Nature methods. 2017 Oct;14(10):979.
monocleica	2017	Nature methods	NA	NA	NA	688	NA		Cole Trapnell:51	3.92308	3	1048	12	247	186	14	94	https://github.com/cole-trapnell-lab/monocle-release	Qiu X, Mao Q, Tang Y, Wang L, Chawla R, Pliner HA, Trapnell C. Reversed graph embedding resolves complex single-cell trajectories. Nature methods. 2017 Oct;14(10):979.
mosaik	2014	PloS one	3.234	161	54	266	Wan-Ping Lee:12	Wan-Ping Lee:1.71	Wan-Ping Lee:15	1	1	488	1	28	4	5	17	https://github.com/wanpinglee/MOSAIK	Lee, W. P., Stromberg, M. P., Ward, A., Stewart, C., Garrison, E. P., & Marth, G. T. (2014). MOSAIK: a hash-based algorithm for accurate next-generation sequencing short-read mapping. PloS one, 9(3), e90581.
mothur	2009	Applied and environmental microbiology	NA	NA	NA	13895	NA		Patrick D. Schloss:61	3.05	1.443	3035	14	10	635	141	95	https://github.com/mothur/mothur	Schloss PD, Westcott SL, Ryabin T, Hall JR, Hartmann M, Hollister EB, Lesniewski RA, Oakley BB, Parks DH, Robinson CJ, Sahl JW. Introducing mothur: open-source, platform-independent, community-supported software for describing and comparing microbial communities. Applied and environmental microbiology. 2009 Dec 1;75(23):7537-41.
motu	2013	Nature methods	32.072	125	62	325	Peer Bork:158	Peer Bork:7.9	Peer Bork:205	6.6129	1	NA	NA	NA	NA	NA	NA	NA	Sunagawa, Shinichi, Daniel R. Mende, Georg Zeller, Fernando Izquierdo-Carrasco, Simon A. Berger, Jens Roat Kultima, Luis Pedro Coelho et al. "Metagenomic species profiling using universal phylogenetic marker genes." Nature methods 10, no. 12 (2013): 1196-1199.
mpath	2016	Nature communications	NA	NA	NA	56	NA		Jinmiao Chen:36	1.33333	1	3	1	1	0	0	0	https://github.com/JinmiaoChenLab/Mpath	Chen J, Schlitzer A, Chakarov S, Ginhoux F, Poidinger M. Mpath maps multi-branching single-cell trajectories revealing progenitor cell progression during development. Nature communications. 2016 Jun 30;7(1):1-5.
mpest	2010	BMC evolutionary biology	3.368	52	135	452	liang liu:20	liang liu:2.5	liang liu:32	2.13333	1	NA	NA	NA	NA	NA	NA	NA	Liu, L., Yu, L., & Edwards, S. V. (2010). A maximum pseudo-likelihood approach for estimating species trees under the coalescent model. BMC evolutionary biology, 10(1), 302.
mpjclustalw	NA	NA	NA	NA	NA	NA	NA	NA	NA	NA	NA	NA	NA	NA	NA	NA	NA	NA	NA
mpsclustalw	NA	NA	NA	NA	NA	NA	NA	NA	NA	NA	NA	NA	NA	NA	NA	NA	NA	NA	NA
mrfast	2009	Nature genetics	29.3	182	449	783	Evan Eichler:123	Evan Eichler:7.2	Evan Eichler:166	4.48649	2.61	20	2	0	0	1	2	https://github.com/BilkentCompGen/mrfast	Alkan, Can, et al. "Personalized copy number and segmental duplication maps using next-generation sequencing." Nature genetics 41.10 (2009): 1061-1067.
mrpml	1992;1992	Molecular phylogenetics and evolution; Taxon	3.916; 3.299	51; 29	391;465	508; 587	Mark A. Ragan:46	Mark A. Ragan:1.31	Mark A. Ragan:61	1.35556	1	NA	NA	NA	NA	NA	NA	NA	Ragan, Mark A. "Phylogenetic inference based on matrix representation of trees." Molecular phylogenetics and evolution 1, no. 1 (1992): 53-58; Baum, Bernard R. "Combining trees as a way of combining data sets for phylogenetic inference, and the desirability of combining gene trees." Taxon (1992): 3-10.
mrpmp	1992;1992	Molecular phylogenetics and evolution; Taxon	3.916; 3.299	51; 29	391;465	508; 587	Mark A. Ragan:46	Mark A. Ragan:1.31	Mark A. Ragan:61	1.35556	1	NA	NA	NA	NA	NA	NA	NA	Ragan, Mark A. "Phylogenetic inference based on matrix representation of trees." Molecular phylogenetics and evolution 1, no. 1 (1992): 53-58; Baum, Bernard R. "Combining trees as a way of combining data sets for phylogenetic inference, and the desirability of combining gene trees." Taxon (1992): 3-10.
mrsfast	2010	Nature methods	32.072	125	162	292	Cenk Sahinalp:35	Cenk Sahinalp:2.33	Cenk Sahinalp:51	1.96154	3.42	175	6	4	4	6	8	https://github.com/sfu-compbio/mrsfast	Hach, F., Hormozdiari, F., Alkan, C., Hormozdiari, F., Birol, I., Eichler, E. E., & Sahinalp, S. C. (2010). mrsFAST: a cache-oblivious algorithm for short-read mapping. Nature Methods, 7(8), 576–7. doi:10.1038/nmeth0810-576
msinspect	2006	Bioinformatics	4.981	106	239	294	NA	NA	NA	NA	1	409	1	0	0	0	2	https://github.com/dhmay/msInspect	Bellew, M., Coram, M., Fitzgibbon, M., Igra, M., Randolph, T., Wang, P., ... & McIntosh, M. (2006). A suite of algorithms for the comprehensive analysis of complex protein mixtures using high-resolution LC-MS. Bioinformatics, 22(15), 1902-1909.
mst	NA	NA	NA	NA	NA	NA	NA		NA	NA	NA	NA	NA	NA	NA	NA	NA	NA	NA
multalin	1988	Nucleic acids research	9.112	172	3983	5501	NA	NA	NA	NA	1	NA	NA	NA	NA	NA	NA	NA	Corpet, F. (1988). Multiple sequence alignment with hierarchical clustering. Nucleic acids research, 16(22), 10881-10890.
multinomiallrt	NA	NA	NA	NA	NA	NA	NA		NA	NA	NA	NA	NA	NA	NA	NA	NA	NA
muscle	2004	BMC bioinformatics	2.576	74	3080	6239	Robert C. Edgar:23	Robert C. Edgar:2.3	Robert C. Edgar:38	2.11111	3.831	NA	NA	NA	NA	NA	NA	NA	Edgar, Robert C. "MUSCLE: a multiple sequence alignment method with reduced time and space complexity." BMC bioinformatics 5, no. 1 (2004): 113.
musclemaxiters	2004	BMC bioinformatics	2.576	74	3080	6239	Robert C. Edgar:23	Robert C. Edgar:2.3	Robert C. Edgar:38	2.11111	NA	NA	NA	NA	NA	NA	NA	NA	Edgar, Robert C. "MUSCLE: a multiple sequence alignment method with reduced time and space complexity." BMC bioinformatics 5, no. 1 (2004): 113.
musket	2013	Bioinformatics	NA	NA	NA	227	NA		Bertil Schmidt:40	1.6	1.06	NA	NA	NA	NA	NA	NA	NA	Liu Y, Schröder J, Schmidt B. Musket: a multistage k-mer spectrum-based error corrector for Illumina sequence data. Bioinformatics. 2013 Feb 1;29(3):308-15.
mzmine	2006	Bioinformatics	4.981	106	439	715	Matej Orešič:56	Matej Orešič:5.09	Matej Orešič:78	2.88889	2.53	5651	29	202	323	403	130	https://github.com/mzmine/mzmine2	Katajamaa, M., Miettinen, J., & Orešič, M. (2006). MZmine: toolbox for processing and visualization of mass spectrometry based molecular profile data. Bioinformatics, 22(5), 634-636.
nanocorr	2015	Genome research	NA	NA	NA	309	NA		W. Richard McCombie:92	2.42105	1	13	1	5	16	0	8	https://github.com/jgurtowski/Nanocorr	Goodwin S, Gurtowski J, Ethe-Sayers S, Deshpande P, Schatz MC, McCombie WR. Oxford Nanopore sequencing, hybrid error correction, and de novo assembly of a eukaryotic genome. Genome Res. 2015;25:1750–6.
nbc	2008; 2011	Advances in bioinformatics; Bioinformatics	4.981	106	54; 92	106; 207	Gail Rosen:13	Gail Rosen:1.08	Gail Rosen:23	1	1	NA	NA	NA	NA	NA	NA	NA	Rosen, G., Garbarine, E., Caseiro, D., Polikar, R., & Sokhansanj, B. (2008). Metagenome Fragment Classification Using 𝑁-Mer Frequency Profiles. Advances in bioinformatics, 2008.; Rosen, G. L., Reichenberger, E. R., & Rosenfeld, A. M. (2011). NBC: the Naive Bayes Classification tool webserver for taxonomic classification of metagenomic reads. Bioinformatics, 27(1), 127-129.
ncbiblast	1990	Journal of molecular biology	‎4.333	62	56158	86880	Stephen Altschul:46	Stephen Altschul:2	Stephen Altschul:48	1.37143	2.1	NA	NA	NA	NA	NA	NA	NA	Altschul, Stephen F., Warren Gish, Webb Miller, Eugene W. Myers, and David J. Lipman. "Basic local alignment search tool." Journal of molecular biology" 215, no. 3 (1990): 403-410.
necat	2020	bioRxiv	NA	NA	NA	3	NA		Feng Luo:28	1.07692	1.01	11	2	26	7	3	14	https://github.com/xiaochuanle/NECAT	Chen Y, Nie F, Xie SQ, Zheng YF, Bray T, Dai Q, Wang YX, Xing JF, Huang ZJ, Wang DP, He LJ. Fast and accurate assembly of Nanopore reads via progressive error correction and adaptive read selection. bioRxiv. 2020 Jan 1.
nest	2003	Proteins: Structure, Function, and Bioinformatics	NA	45	298	354	NA	NA	Barry Honig:124	2.21429	1	NA	NA	NA	NA	NA	NA	NA	Petrey, D., Xiang, Z., Tang, C. L., Xie, L., Gimpelev, M., Mitros, T., ... & Honig, B. (2003). Using multiple structure alignments, fast model building, and energetic analysis in fold recognition and homology modeling. Proteins: Structure, Function, and Bioinformatics, 53(S6), 430-435.
newbler	2005	Nature	41.456	377	6213	9165	NA	NA	NA	NA	1	NA	NA	NA	NA	NA	NA	NA	Margulies, Marcel, Michael Egholm, William E. Altman, Said Attiya, Joel S. Bader, Lisa A. Bemben, Jan Berka et al. "Genome sequencing in microfabricated high-density picolitre reactors." Nature 437, no. 7057 (2005): 376-380.
nextgenmap	2013	Bioinformatics	NA	NA	NA	243	NA		Fritz J Sedlazeck:25	3.125	1.55	459	6	22	26	6	8	https://github.com/Cibiv/NextGenMap	Sedlazeck FJ, Rescheneder P, Von Haeseler A. NextGenMap: fast and accurate read mapping in highly polymorphic genomes. Bioinformatics. 2013 Nov 1;29(21):2790-1.
nfuse	2012	Genome research	14.63	107	34	79	Cenk Sahinalp:35	Cenk Sahinalp:2.33	Cenk Sahinalp:51	1.96154	1	NA	NA	NA	NA	NA	NA	NA	McPherson, A., Wu, C., Wyatt, A. W., Shah, S., Collins, C., & Sahinalp, S. C. (2012). nFuse: discovery of complex genomic rearrangements in cancer using high-throughput sequencing. Genome research.
novoalign	NA	NA	NA	NA	NA	NA	NA	NA	NA	NA	1	NA	NA	NA	NA	NA	NA	NA	http://www.novocraft.com/
ntcard	2017	Bioinformatics	NA	NA	NA	37	NA		Inanc Birol:57	2.19231	1.22	118	6	3	31	18	8	https://github.com/bcgsc/ntCard	Mohamadi H, Khan H, Birol I. ntCard: a streaming algorithm for cardinality estimation in genomics data. Bioinformatics. 2017 May 1;33(9):1324-30.
oases	2012	Bioinformatics	4.981	106	518	1340	Daniel R. Zerbino:16	Daniel R. Zerbino:2	Daniel R. Zerbino:34	2.125	1	114	3	7	13	1	10	https://github.com/dzerbino/oases	Schulz, Marcel H., et al. "Oases: robust de novo RNA-seq assembly across the dynamic range of expression levels." Bioinformatics 28.8 (2012): 1086-1092.
olego	2013	Nucleic acids research	NA	NA	NA	117	NA		Chaolin Zhang:35	2.5	1.15	72	1	3	4	0	0	https://github.com/chaolinzhanglab/olego	Wu J, Anczukow O, Krainer AR, Zhang MQ, Zhang C. OLego: fast and sensitive mapping of spliced mRNA-Seq reads using small seeds. Nucleic acids research. 2013 May 1;41(10):5149-63.
oncosnpseq	2013	Bioinformatics	NA	NA	NA	52	NA		Christopher Yau:26	1.85714	1	59	2	1	0	1	4	https://github.com/cwcyau/oncosnpseq	Yau C. OncoSNP-SEQ: a statistical approach for the identification of somatic copy number alterations from next-generation sequencing of cancer genomes. Bioinformatics. 2013 Oct 1;29(19):2482-4.
onecodex	NA	NA	NA	NA	NA	NA	NA	NA	NA	NA	1.93	437	14	27	193	168	7	https://github.com/onecodex/onecodex	https://www.onecodex.com/
openms	2008	BMC bioinformatics	2.576	74	329	880	NA	NA	NA	NA	2.5	26280	69	442	1946	3089	228	https://github.com/OpenMS/OpenMS	Sturm, Marc, et al. "OpenMS–an open-source software framework for mass spectrometry." BMC bioinformatics 9.1 (2008): 163.
ouija	2019	Bioinformatics	NA	NA	NA	12	NA		Christopher Yau:26	1.85714	1	120	1	9	3	0	3	https://github.com/kieranrcampbell/ouija	Campbell KR, Yau C. A descriptive marker gene approach to single-cell pseudotime inference. Bioinformatics. 2019 Jan 1;35(1):28-35.
ouijaflow	2019	Bioinformatics	NA	NA	NA	12	NA		Christopher Yau:26	1.85714	1	120	1	9	3	0	3	https://github.com/kieranrcampbell/ouija	Campbell KR, Yau C. A descriptive marker gene approach to single-cell pseudotime inference. Bioinformatics. 2019 Jan 1;35(1):28-35.
pacbiotoca	2012	Nature Biotechnology	NA	NA	NA	917	NA		Adam M. Phillippy:45	2.5	8.3	NA	NA	NA	NA	NA	NA	NA	Koren S, Schatz MC, Walenz BP, Martin J, Howard JT, Ganapathy G, Wang Z, Rasko DA, McCombie WR, Jarvis ED, Phillippy AM. Hybrid error correction and de novo assembly of single-molecule sequencing reads. Nat Biotechnol. 2012;30:692.
paga	2019	Genome biology	NA	NA	NA	146	NA		Fabian J Theis:77	4.05263	1	23	1	16	5	2	28	https://github.com/theislab/paga	Wolf FA, Hamey FK, Plass M, Solana J, Dahlin JS, Göttgens B, Rajewsky N, Simon L, Theis FJ. PAGA: graph abstraction reconciles clustering with trajectory inference through a topology preserving map of single cells. Genome biology. 2019 Dec;20(1):1-9.
pagatree	2019	Genome biology	NA	NA	NA	146	NA		Fabian J Theis:77	4.05263	1	23	1	16	5	2	28	https://github.com/theislab/paga	Wolf FA, Hamey FK, Plass M, Solana J, Dahlin JS, Göttgens B, Rajewsky N, Simon L, Theis FJ. PAGA: graph abstraction reconciles clustering with trajectory inference through a topology preserving map of single cells. Genome biology. 2019 Dec;20(1):1-9.
pairfold	2005	Journal of molecular biology	‎4.333	62	92	150	Anne Condon:39	Anne Condon:1.56	Anne Condon:45	1.32353	1	NA	NA	NA	NA	NA	NA	NA	Mirela Andronescu, Zhi Chuan Zhang , Anne Condon RNAsoft: a suite of RNA secondary structure prediction and design software tools. Nucleic Acids Research, 31(13), 3416–3422. doi:10.1093/nar/gkg612
paralign	2001; 2005	Nucleic acids research; Nucleic acids research	9.112	172	66; 45	84; 51	Torbjørn Rognes:21	Torbjørn Rognes:1.24	Torbjørn Rognes:31	1.34783	1	NA	NA	NA	NA	NA	NA	NA	Rognes, T. (2001). ParAlign: a parallel sequence alignment algorithm for rapid and sensitive database searches. Nucleic acids research, 29(7), 1647-1652.; Sæbø, P. E., Andersen, S. M., Myrseth, J., Laerdahl, J. K., & Rognes, T. (2005). PARALIGN: rapid and sensitive sequence similarity searches powered by parallel computing technology. Nucleic acids research, 33(suppl 2), W535-W539.
pass	2009	Bioinformatics	4.981	106	109	157	Giorgio Valle:44	Giorgio Valle:4.8	Giorgio Valle:53	1.35897	NA	NA	NA	NA	NA	NA	NA	NA	Campagna, Davide, et al. "PASS: a program to align short sequences." Bioinformatics 25.7 (2009): 967-968.
pbhoneyngm	2014	BMC bioinformatics	NA	NA	NA	106	NA		Adam English:13	1.3	1	NA	NA	NA	NA	NA	NA	NA	English AC, Salerno WJ, Reid JG. PBHoney: identifying genomic variants via long-read discordance and interrupted mapping. BMC bioinformatics. 2014 Dec 1;15(1):180.
pbsv	NA	NA	NA	NA	NA	NA	NA	NA	NA	NA	2.4	29	3	0	0	6	13	https://github.com/PacificBiosciences/pbsv	NA
pcrelate	2016	The American Journal of Human Genetics	NA	NA	NA	151	NA		Timothy A. Thornton:30	2.72727	1	NA	NA	NA	NA	NA	NA	NA	Conomos MP, Reiner AP, Weir BS, Thornton TA. Model-free estimation of recent genetic relatedness. The American Journal of Human Genetics. 2016 Jan 7;98(1):127-48.
pcreode	2018	Cell systems	NA	NA	NA	81	NA		Ken Lau:18	1	1	103	3	1	11	3	11	https://github.com/KenLauLab/pCreode	Herring CA, Banerjee A, McKinley ET, Simmons AJ, Ping J, Roland JT, Franklin JL, Liu Q, Gerdes MJ, Coffey RJ, Lau KS. Unsupervised trajectory analysis of single-cell RNA-seq and imaging data reveals alternative tuft cell origins in the gut. Cell systems. 2018 Jan 24;6(1):37-51.
penncnvseq	2007	Genome research	NA	NA	NA	1601	NA		NA	NA	1.05	166	4	23	43	5	39	https://github.com/WGLab/PennCNV	Wang K, Li M, Hadley D, Liu R, Glessner J, Grant SF, Hakonarson H, Bucan M. PennCNV: an integrated hidden Markov model designed for high-resolution copy number variation detection in whole-genome SNP genotyping data. Genome research. 2007 Nov 1;17(11):1665-74.
perm	2009	Bioinformatics	4.981	106	86	133	NA	Yinlin Chen:9.1	Ting Chen:44	1.83333	1	697	1	48	7	0	0	https://github.com/tingchenlab/PerM	Chen, Yangho, Tade Souaiaia, and Ting Chen. "PerM: efficient mapping of short sequencing reads with periodic full sensitive spaced seeds." Bioinformatics 25.19 (2009): 2514-2521.
phenopath	2017	bioRxiv	NA	NA	NA	2	NA		Christopher Yau:26	1.85714	1	62	5	4	8	0	0	https://github.com/kieranrcampbell/phenopath	Campbell K, Yau C. Uncovering genomic trajectories with heterogeneous genetic and environmental backgrounds across single-cells and populations. bioRxiv. 2017 Jan 1:159913.
phmmer	2011	Nucleic acids research	NA	NA	NA	3043	NA		Sean R. Eddy:91	3.03333	3.31	1746	8	16	192	43	45	https://github.com/EddyRivasLab/hmmer	Finn RD, Clements J, Eddy SR. HMMER web server: interactive sequence similarity searching. Nucleic acids research. 2011 May 18;39(suppl_2):W29-37.
phylonetft	2008	BMC bioinformatics	2.576	74	107	299	Cuong Van Than:10; Luay Nakhleh:29	Cuong Van Than:1.1; Luay Nakhleh:2.0	Cuong Van Than:11; Luay Nakhleh:44	0.79; 2.32	1	2	1	1	0	0	1	https://github.com/phylonet/PhyloNet	Than, Cuong, Derek Ruths, and Luay Nakhleh. "PhyloNet: a software package for analyzing and reconstructing reticulate evolutionary relationships." BMC bioinformatics 9.1 (2008): 322.
phylopythias	2007; 2011	Nature methods	32.072	125	398; 81	540	Alice Carolyn McHardy:32; Isidore Rigoutsos:50	Alice Carolyn McHardy:2.67; Isidore Rigoutsos:2.5	Alice Carolyn McHardy:47; Isidore Rigoutsos:64	2.76; 1.83	1	NA	NA	NA	NA	NA	NA	NA	McHardy, A. C., Martín, H. G., Tsirigos, A., Hugenholtz, P., & Rigoutsos, I. (2007). Accurate phylogenetic classification of variable-length DNA fragments. Nature methods, 4(1), 63-72.; Patil, K. R., Haider, P., Pope, P. B., Turnbaugh, P. J., Morrison, M., Scheffer, T., & McHardy, A. C. (2011). Taxonomic metagenome sequence assignment with structured output models. Nature methods, 8(3), 191-192.
phylosift	2014	PeerJ	NA	NA	NA	445	NA		Aaron Darling:41	2.27778	1	1549	8	102	399	5	16	https://github.com/gjospin/PhyloSift	Darling AE, Jospin G, Lowe E, Matsen IV FA, Bik HM, Eisen JA. PhyloSift: phylogenetic analysis of genomes and metagenomes. PeerJ. 2014 Jan 9;2:e243.
phymmbl	2009	Nature methods	32.072	125	305	519	NA	NA	NA	NA	1	NA	NA	NA	NA	NA	NA	NA	Brady, A., & Salzberg, S. L. (2009). Phymm and PhymmBL: metagenomic phylogenetic classification with interpolated Markov models. Nature methods, 6(9), 673-676.
phytocrispex	2016	BMC Bioinformatics	NA	NA	NA	35	NA		Leila TIRICHINE:23	0.92	1	NA	NA	NA	NA	NA	NA	NA	Rastogi A, Murik O, Bowler C, Tirichine L. PhytoCRISP-Ex: A web-based and stand-alone application to find specific target sequences for CRISPR/CAS editing. BMC Bioinformatics. 2016;17(1):1–4.
pidc	2017	Cell systems	NA	NA	NA	149	NA		Ann Babtie:13	1.18182	1	7	1	1	0	1	5	https://github.com/Tchanders/network_inference_tutorials	Chan TE, Stumpf MP, Babtie AC. Gene regulatory network inference from single-cell data using multivariate information measures. Cell systems. 2017 Sep 27;5(3):251-67.
piler	2005	Bioinformatics	4.981	106	231	424	Robert C. Edgar:23	Robert C. Edgar:2.09	Robert C. Edgar:38	2.11111	1	NA	NA	NA	NA	NA	NA	NA	Edgar, Robert C., and Eugene W. Myers. "PILER: identification and classification of genomic repeats." Bioinformatics 21.suppl 1 (2005): i152-i158.
pindel	2009	Bioinformatics	NA	NA	NA	1609	NA		Zemin Ning:45	1.73077	1	697	11	71	14	33	85	https://github.com/genome/pindel	Ye K, Schulz MH, Long Q, Apweiler R, Ning Z. Pindel: a pattern growth approach to detect break points of large deletions and medium sized insertions from paired-end short reads. Bioinformatics. 2009 Nov 1;25(21):2865-71.
pizzly	2017	bioRxiv	NA	NA	NA	4	NA		Lior Pachter:66	2.86957	1	33	2	20	17	4	9	https://github.com/pmelsted/pizzly	Melsted P, Hateley S, Joseph IC, Pimentel H, Bray N, Pachter L. Fusion detection and quantification by pseudoalignment. bioRxiv. 2017 Jan 1:166322.
plink	2015	Gigascience	NA	NA	NA	3211	NA		NA	NA	2.3	3582	13	24	136	30	96	https://github.com/chrchang/plink-ng	Chang CC, Chow CC, Tellier LC, Vattikuti S, Purcell SM, Lee JJ. Second-generation PLINK: rising to the challenge of larger and richer datasets. Gigascience. 2015 Dec 1;4(1):s13742-015.
poa	2002	Bioinformatics	4.981	106	553	765	NA	NA	NA	NA	1	NA	NA	NA	NA	NA	NA	NA	Lee, Christopher, Catherine Grasso, and Mark F. Sharlow. "Multiple sequence alignment using partial order graphs." Bioinformatics 18, no. 3 (2002): 452-464.
pollux	2015	BMC bioinformatics	NA	NA	NA	34	NA		Brendan McConkey:34	1.21429	1.02	6	1	0	0	0	4	https://github.com/emarinier/pollux	Marinier E, Brown DG, McConkey BJ. Pollux: platform independent error correction of single and mixed genomes. BMC bioinformatics. 2015 Dec 1;16(1):10.
poy	NA	NA	NA	NA	55	65	Ward Wheeler:60	Ward Wheeler:2.61	Ward Wheeler:73	2.08571	1	NA	NA	NA	NA	NA	NA	NA	Gladstein, D. S., & Wheeler, W. C. (1997). POY: The optimization of alignment characters. American Museum of Natural History, New York.
poystar	NA	NA	NA	NA	55	65	Ward Wheeler:60	Ward Wheeler:2.61	Ward Wheeler:73	2.08571	1	NA	NA	NA	NA	NA	NA	NA	Gladstein, D. S., & Wheeler, W. C. (1997). POY: The optimization of alignment characters. American Museum of Natural History, New York.
ppcor	2015	Communications for statistical applications and methods	NA	NA	NA	335	NA		NA	NA	NA	NA	NA	NA	NA	NA	NA	NA	Kim S. ppcor: an R package for a fast calculation to semi-partial correlation coefficients. Communications for statistical applications and methods. 2015 Nov;22(6):665.
prada	2014	Bioinformatics	NA	NA	NA	133	NA		Gad Getz:179	8.95	1	NA	NA	NA	NA	NA	NA	NA	Torres-García W, Zheng S, Sivachenko A, Vegesna R, Wang Q, Yao R, Berger MF, Weinstein JN, Getz G, Verhaak RG. PRADA: pipeline for RNA sequencing data analysis. Bioinformatics. 2014 Aug 1;30(15):2224-6.
pragcz	NA	NA	NA	NA	NA	NA	NA	NA	NA	NA	1	NA	NA	NA	NA	NA	NA	NA	NA
prank	2005	Proceedings of the National Academy of Sciences	NA	NA	NA	877	NA		Ari Löytynoja:20	1.05263	1.17043	121	1	13	7	0	5	https://github.com/ariloytynoja/prank-msa	Löytynoja A, Goldman N. An algorithm for progressive multiple alignment of sequences with insertions. Proceedings of the National Academy of Sciences. 2005 Jul 26;102(30):10557-62.
prestplus	2014	BMC proceedings	NA	NA	NA	28	NA		Apostolos Dimitromanolakis:24	1.33333	1	NA	NA	NA	NA	NA	NA	NA	Sun L, Dimitromanolakis A. PREST-plus identifies pedigree errors and cryptic relatedness in the GAW18 sample using genome-wide SNP data. In BMC proceedings 2014 Jun 1 (Vol. 8, No. S1, p. S23). BioMed Central.
prime	2006	BMC bioinformatics	NA	NA	NA	32	NA		NA	NA	1.1	NA	NA	NA	NA	NA	NA	NA	Yamada S, Gotoh O, Yamana H. Improvement in accuracy of multiple sequence alignment using novel group-to-group sequence alignment algorithm with piecewise linear gap cost. BMC bioinformatics. 2006 Dec 1;7(1):524.
prism	2012	Bioinformatics	NA	NA	NA	123	NA		Michael Brudno:56	2.8	1.16	NA	NA	NA	NA	NA	NA	NA	Jiang Y, Wang Y, Brudno M. PRISM: pair-read informed split-read mapping for base-pair level detection of insertion, deletion and structural variants. Bioinformatics. 2012 Oct 15;28(20):2576-83.
probalign	2006	Bioinformatics	4.981	106	151	234	Usman Roshan:14	Usman Roshan:1	Usman Roshan:14	0.736842	1	NA	NA	NA	NA	NA	NA	NA	Roshan, U., & Livesay, D. R. (2006). Probalign: multiple sequence alignment using partition function posterior probabilities. Bioinformatics, 22(22), 2715-2721.
probcons	2005	Genome research	14.63	107	888	1273	Serafim Batzoglou:47	Serafim Batzoglou:3.1	Serafim Batzoglou:59	2.45833	1	NA	NA	NA	NA	NA	NA	NA	Do, Chuong B., Mahathi SP Mahabhashyam, Michael Brudno, and Serafim Batzoglou. "ProbCons: Probabilistic consistency-based multiple sequence alignment." Genome research 15, no. 2 (2005): 330-340.
probtree	2008	Pacific Symposium on Biocomputing	NA	21	31	41	Tandy Warnow:48	Tandy Warnow:2.18	Tandy Warnow:64	2.13333	1	NA	NA	NA	NA	NA	NA	NA	Nelesen, S. M., Liu, K., Zhao, D., Linder, C. R., & Warnow, T. (2008). The Effect of the Guide Tree on Multiple Sequence Alignments and Subsequent Phylogenetic Analysis. In Pacific Symposium on Biocomputing (Vol. 13, No. 2008, pp. 25-36).
process	2005	NA	NA	NA	32	40	NA	NA	NA	NA	1	NA	NA	NA	NA	NA	NA	NA	Li, X., Gentleman, R., Lu, X., Shi, Q., Iglehart, J. D., Harris, L., & Miron, A. (2005). SELDI-TOF mass spectrometry protein data. In Bioinformatics and Computational Biology solutions using R and Bioconductor (pp. 91-109). Springer New York.
promals	2008	Nucleic acids research	NA	NA	NA	1011	NA		NA	NA	1	NA	NA	NA	NA	NA	NA	NA	Pei J, Kim BH, Grishin NV. PROMALS3D: a tool for multiple protein sequence and structure alignments. Nucleic acids research. 2008 Apr 1;36(7):2295-300.
proovread	2014	Bioinformatics	NA	NA	NA	301	NA		Frank Förster:21	1.75	2.141	412	3	8	127	21	19	https://github.com/BioInf-Wuerzburg/proovread	Hackl T, Hedrich R, Schultz J, Forster F. proovread: large-scale high-accuracy PacBio correction through iterative short read consensus. Bioinformatics. 2014;30:3004–11
pseudogp	2016	PLoS computational biology	NA	NA	NA	51	NA		Christopher Yau:26	1.85714	1	43	3	2	0	3	1	https://github.com/kieranrcampbell/pseudogp	Campbell KR, Yau C. Order under uncertainty: robust differential expression analysis using probabilistic models for pseudotime inference. PLoS computational biology. 2016 Nov 21;12(11):e1005212.
pso	NA	NA	NA	NA	NA	NA	NA	NA	NA	NA	1	NA	NA	NA	NA	NA	NA	NA	NA
pt	2006	Machine Learning: ECML 2006	NA	NA	281	494	Alessandro Moschitti:35	Alessandro Moschitti:2.69	Alessandro Moschitti:50	2.38095	1	NA	NA	NA	NA	NA	NA	NA	Moschitti, Alessandro. "Efficient convolution kernels for dependency and constituent syntactic trees." In Machine Learning: ECML 2006, pp. 318-329. Springer Berlin Heidelberg, 2006.
qiime	2010	Nature methods	32.072	125	3432	21646	Rob Knight:95	Rob Knight:9.5	Rob Knight:187	8.5	1.91	7718	54	387	996	847	264	https://github.com/biocore/qiime	Caporaso, J. Gregory, Justin Kuczynski, Jesse Stombaugh, Kyle Bittinger, Frederic D. Bushman, Elizabeth K. Costello, Noah Fierer et al. "QIIME allows analysis of high-throughput community sequencing data." Nature methods 7, no. 5 (2010): 335-336.
qiimess	2010	Nature methods	32.072	125	3432	21646	Rob Knight:95	Rob Knight:9.5	Rob Knight:187	8.5	1.91	7718	54	387	996	847	264	https://github.com/biocore/qiime	Caporaso, J. Gregory, Justin Kuczynski, Jesse Stombaugh, Kyle Bittinger, Frederic D. Bushman, Elizabeth K. Costello, Noah Fierer et al. "QIIME allows analysis of high-throughput community sequencing data." Nature methods 7, no. 5 (2010): 335-336.
qsra	2009	BMC bioinformatics	2.576	74	71	90	Doug W. Bryant, Jr.:10	Doug W. Bryant, Jr.:1.67	Doug W. Bryant, Jr.:15	1.36364	1	NA	NA	NA	NA	NA	NA	NA	Bryant, Douglas W., Weng-Keen Wong, and Todd C. Mockler. "QSRA–a quality-value guided de novo short read assembler." BMC bioinformatics 10, no. 1 (2009): 69.
quake	2010	Genome biology	10.8	83	314	619	David R Kelley:13	David R Kelley:1.86	David R Kelley:22	1.83333	1	NA	NA	NA	NA	NA	NA	NA	Kelley, D. R., Schatz, M. C., & Salzberg, S. L. (2010). Quake: quality-aware detection and correction of sequencing errors. Genome Biol, 11(11), R116.
raceid_stemid	2016	Cell stem cell	NA	NA	NA	260	NA		Alexander van Oudenaarden:94	3.91667	1	5	1	0	5	0	14	https://github.com/dgrun/StemID	Grün D, Muraro MJ, Boisset JC, Wiebrands K, Lyubimova A, Dharmadhikari G, van den Born M, Van Es J, Jansen E, Clevers H, de Koning EJ. De novo prediction of stem cell identity using single-cell transcriptome data. Cell stem cell. 2016 Aug 4;19(2):266-77.
racer	2013	Bioinformatics	NA	NA	NA	86	NA		Lucian Ilie:28	1.07692	1.01	15	3	2	0	2	1	https://github.com/lucian-ilie/RACER	Ilie L, Molnar M. RACER: rapid and accurate correction of errors in reads. Bioinformatics. 2013 Oct 1;29(19):2490-3.
raiphy	2011	BMC bioinformatics	2.576	74	39	85	NA	NA	NA	NA	1	NA	NA	NA	NA	NA	NA	NA	Nalbantoglu, O. U., Way, S. F., Hinrichs, S. H., & Sayood, K. (2011). RAIphy: phylogenetic classification of metagenomics samples using iterative refinement of relative abundance index profiles. BMC bioinformatics, 12(1), 41.
raptr	2015	Bioinformatics	NA	NA	NA	19	NA		Derek Bickhart:31	2.21429	1.015	158	1	1	1	1	5	https://github.com/njdbickhart/RAPTR-SV	Bickhart DM, Hutchison JL, Xu L, Schnabel RD, Taylor JF, Reecy JM, Schroeder S, Van Tassell CP, Sonstegard TS, Liu GE. RAPTR-SV: a hybrid method for the detection of structural variants. Bioinformatics. 2015 Jul 1;31(13):2084-90.
raven	2020	bioRxiv	NA	NA	NA	0	NA		Mile Sikic:17	0.944444	1.22	57	2	13	31	2	13	https://github.com/lbcb-sci/raven	Vaser R, Sikic M. Raven: a de novo genome assembler for long reads. bioRxiv. 2020 Jan 1.
ravenna	2006	Bioinformatics	4.981	106	87	117	Walter L. Ruzzo:43	Walter L. Ruzzo:1.34	Walter L. Ruzzo:49	1.04255	1	NA	NA	NA	NA	NA	NA	NA	Weinberg, Zasha, and Walter L. Ruzzo. "Sequence-based heuristics for faster annotation of non-coding RNA families." Bioinformatics 22, no. 1 (2006): 35-39.
raxml	2014	Bioinformatics	4.981	106	708	15106	Alexandros Stamatakis:40	Alexandros Stamatakis:3.33	Alexandros Stamatakis:59	2.80952	8.212	421	6	5	35	15	164	https://github.com/stamatak/standard-RAxML	Stamatakis, Alexandros. "RAxML version 8: a tool for phylogenetic analysis and post-analysis of large phylogenies." Bioinformatics 30.9 (2014): 1312-1313.
raxmllimited	2014	Bioinformatics	4.981	106	708	15106	Alexandros Stamatakis:40	Alexandros Stamatakis:3.33	Alexandros Stamatakis:59	2.80952	8.212	421	6	5	35	15	164	https://github.com/stamatak/standard-RAxML	Stamatakis, Alexandros. "RAxML version 8: a tool for phylogenetic analysis and post-analysis of large phylogenies." Bioinformatics 30.9 (2014): 1312-1313.
rdiffparam	2013	Nucleic acids research	9.112	172	22	46	Philipp Drewe:8; Gunnar Rätsch:53	Philipp Drewe:2; Gunnar Rätsch:3.53	Philipp Drewe:12; Gunnar Rätsch:71	1.2; 3.09	1	NA	NA	NA	NA	NA	NA	NA	Drewe, Philipp, Oliver Stegle, Lisa Hartmann, André Kahles, Regina Bohnert, Andreas Wachter, Karsten Borgwardt, and Gunnar Rätsch. "Accurate detection of differential RNA processing." Nucleic acids research 41, no. 10 (2013): 5189-5198.
rdxplorer	2009	Genome research	NA	NA	NA	603	NA		NA	NA	3.2	NA	NA	NA	NA	NA	NA	NA	Yoon S, Xuan Z, Makarov V, Ye K, Sebat J. Sensitive and accurate detection of copy number variants using read depth of coverage. Genome research. 2009 Sep 1;19(9):1586-92.
readdepth	2011	PloS one	NA	NA	NA	203	NA		Aleksandar Milosavljevic:47	1.51613	1	16	2	2	6	1	11	https://github.com/chrisamiller/readDepth	Miller CA, Hampton O, Coarfa C, Milosavljevic A. ReadDepth: a parallel R package for detecting copy number alterations from short sequencing reads. PloS one. 2011 Jan 31;6(1):e16327.
reap	2012	The American Journal of Human Genetics	NA	NA	NA	180	NA		Timothy A. Thornton:30	2.72727	1	NA	NA	NA	NA	NA	NA	NA	Thornton T, Tang H, Hoffmann TJ, Ochs-Balcom HM, Caan BJ, Risch N. Estimating kinship in admixed populations. The American Journal of Human Genetics. 2012 Jul 13;91(1):122-38.
recat	2017	Nature communications	NA	NA	NA	44	NA		Ting Chen:44	1.83333	1	49	3	12	0	0	8	https://github.com/tinglab/reCAT	Liu Z, Lou H, Xie K, Wang H, Chen N, Aparicio OM, Zhang MQ, Jiang R, Chen T. Reconstructing cell cycle pseudo time-series via single-cell transcriptome data. Nature communications. 2017 Jun 19;8(1):1-9.
reckoner	2017	Bioinformatics	NA	NA	NA	10	NA		Sebastian Deorowicz:24	1.2	1	NA	NA	NA	NA	NA	NA	NA	Długosz M, Deorowicz S. RECKONER: read error corrector based on KMC. Bioinformatics. 2017 Apr 1;33(7):1086-9.
redbean	2020	Nature methods	NA	NA	NA	144	NA		Heng Li:53	3.3125	2.5	435	6	18	203	17	84	https://github.com/ruanjue/wtdbg2	Ruan J, Li H. Fast and accurate long-read assembly with wtdbg2. Nature methods. 2020 Feb;17(2):155-8.
refinedibd	2013	The American Journal of Human Genetics	NA	NA	NA	15	NA		Brian Browning:43	2.15	1.1206	NA	NA	NA	NA	NA	NA	NA	Browning BL, Browning SR. Detecting identity by descent and estimating genotype error rates in sequence data. The American Journal of Human Genetics. 2013 Nov 7;93(5):840-51.
relateadmix	2014	Bioinformatics	NA	NA	NA	46	NA		Anders Albrechtsen:55	3.92857	1	18	1	0	0	0	0	https://github.com/aalbrechtsen/relateAdmix	Moltke I, Albrechtsen A. RelateAdmix: a software tool for estimating relatedness between admixed individuals. Bioinformatics. 2014 Apr 1;30(7):1027-8.
repeatfinder	2001	Genome biology	10.8	83	151	179	NA	NA	NA	NA	1	NA	NA	NA	NA	NA	NA	NA	Volfovsky, N., Haas, B. J., & Salzberg, S. L. (2001). A clustering method for repeat analysis in DNA sequences. Genome Biol, 2(8), 0027-1.
repeatgluer	2004	Genome research	14.63	107	194	277	NA	NA	NA	NA	1	NA	NA	NA	NA	NA	NA	NA	Pevzner, P. A., Tang, H., & Tesler, G. (2004). De novo repeat classification and fragment assembly. Genome research, 14(9), 1786-1796.
repeatscout	2005	Bioinformatics	4.981	106	425	1031	Pavel Pevzner:74	Pavel Pevzner:3.7	Pavel Pevzner:93	2.81818	1	NA	NA	NA	NA	NA	NA	NA	Price, A. L., Jones, N. C., & Pevzner, P. A. (2005). De novo identification of repeat families in large genomes. Bioinformatics, 21(suppl 1), i351-i358.
reptile	2010	Bioinformatics	4.981	106	99	172	Xiao Yang:12; Srinivas Aluru:31	Xiao Yang:1.09; Srinivas Aluru:1.55	Xiao Yang:20; Srinivas Aluru:40	1.25; 2.11	NA	NA	NA	NA	NA	NA	NA	NA	Yang, X., Dorman, K. S., & Aluru, S. (2010). Reptile: representative tiling for short read error correction. Bioinformatics, 26(20), 2526-2533.
rmap	2009	Bioinformatics	4.981	106	114	188	NA	NA	Andrew D Smith:45	2.36842	2.1	397	7	4	8	3	2	https://github.com/smithlabcode/rmap	Smith, A. D., Chung, W.-Y., Hodges, E., Kendall, J., Hannon, G., Hicks, J., … Zhang, M. Q. (2009). Updates to the RMAP short-read mapping software. Bioinformatics, 25(21), 2841–2842. doi:10.1093/bioinformatics/btp533
rnacofold	2006	Algorithms for molecular biology	1.463	19	174	256	NA	NA	Stephan Bernhart:32	2	1	NA	NA	NA	NA	NA	NA	NA	Bernhart, S. H., Tafer, H., Mückstein, U., Flamm, C., Stadler, P. F., & Hofacker, I. L. (2006). Partition function and base pairing probabilities of RNA heterodimers. Algorithms for Molecular Biology : AMB, 1(1), 3. doi:10.1186/1748-7188-1-3
rnaduplex	2011	Algorithms for molecular biology	1.463	19	404	2399	Ivo Hofacker:56; Ronny Lorenz:8	Ivo Hofacker:2.8; Ronny Lorenz:1.14	Ivo Hofacker:69; Ronny Lorenz:20	1.43; 2.3	1	NA	NA	NA	NA	NA	NA	NA	Lorenz, R., Bernhart, S. H., Höner Zu Siederdissen, C., Tafer, H., Flamm, C., Stadler, P. F., & Hofacker, I. L. (2011). ViennaRNA Package 2.0. Algorithms for Molecular Biology : AMB, 6, 26. doi:10.1186/1748-7188-6-26
rnahybrid	2004	RNA	4.6	54	1173	2081	NA	NA	Marc Rehmsmeier:22	1	1	NA	NA	NA	NA	NA	NA	NA	Rehmsmeier, M., Steffen, P., Hochsmann, M., & Giegerich, R. (2004). Fast and effective prediction of microRNA/target duplexes. RNA (New York, N.Y.), 10(10), 1507–17. doi:10.1261/rna.5248604
rnaplex	2008	Bioinformatics	4.981	106	74	267	Ivo Hofacker:56	Ivo Hofacker:2.8	Ivo Hofacker:69	2.3	1	NA	NA	NA	NA	NA	NA	NA	Tafer, H., & Hofacker, I. L. (2008). RNAplex: a fast tool for RNA-RNA interaction search. Bioinformatics (Oxford, England), 24(22), 2657–63. doi:10.1093/bioinformatics/btn193
rnaup	2006	Bioinformatics	4.981	106	209	352	Ivo Hofacker:56	Ivo Hofacker:2.8	Ivo Hofacker:69	2.3	1	NA	NA	NA	NA	NA	NA	NA	Mückstein, U., Tafer, H., Hackermüller, J., Bernhart, S. H., Stadler, P. F., & Hofacker, I. L. (2006). Thermodynamics of RNA-RNA binding. Bioinformatics (Oxford, England), 22(10), 1177–82. doi:10.1093/bioinformatics/btl024
rsearch	2003	BMC bioinformatics	2.576	74	284	306	Sean R. Eddy:71	Sean R. Eddy:4.18	Sean R. Eddy:91	3.03333	1	NA	NA	NA	NA	NA	NA	NA	Klein, Robert J., and Sean R. Eddy. "RSEARCH: finding homologs of single structured RNA sequences." BMC bioinformatics 4, no. 1 (2003): 44.
rsicnv	2014	Biostatistics	NA	NA	NA	5	NA		NA	NA	1	1	1	2	0	0	2	https://github.com/yhwu/rsicnv	Vardhanabhuti S, Jeng XJ, Wu Y, Li H. Parametric modeling of whole-genome sequencing data for CNV identification. Biostatistics. 2014 Jul 1;15(3):427-41.
rsmatch	2005	BMC bioinformatics	2.576	74	61	92	Bin Tian:36	Bin Tian:2.57	Bin Tian:53	2.65	1	NA	NA	NA	NA	NA	NA	NA	Liu, Jianghui, Jason TL Wang, Jun Hu, and Bin Tian. "A method for aligning RNA secondary structures and its application to RNA motif detection." BMC bioinformatics 6, no. 1 (2005): 89.
rswseg	2010	BMC bioinformatics	NA	NA	NA	54	NA		Peter J Park:101	5.05	1	NA	NA	NA	NA	NA	NA	NA	Kim TM, Luquette LJ, Xi R, Park PJ. rSW-seq: algorithm for detection of copy number alterations in deep sequencing data. BMC bioinformatics. 2010 Dec 1;11(1):432.
rum	2011	Bioinformatics	NA	NA	NA	357	NA		Eric A Pierce:49	1.68966	2.0506	1530	3	48	140	1	4	https://github.com/itmat/rum	Grant GR, Farkas MH, Pizarro AD, Lahens NF, Schug J, Brunk BP, Stoeckert CJ, Hogenesch JB, Pierce EA. Comparative analysis of RNA-Seq alignment algorithms and the RNA-Seq unified mapper (RUM). Bioinformatics. 2011 Sep 15;27(18):2518-28.
sam	1995	Bioinformatics	4.981	106	549	641	Richard Hughey:30	Richard Hughey:1.36	Richard Hughey:31	0.939394	3.5	NA	NA	NA	NA	NA	NA	NA	Hughey, Richard, and Anders Krogh. "Hidden Markov models for sequence analysis: extension and analysis of the basic method." Computer applications in the biosciences: CABIOS 12, no. 2 (1996): 95-107.
sate	2011	Systematic biology	14.387	57	138	323	C. Randal Linder:34	C. Randal Linder:1.6	C. Randal Linder:39	1.18182	2	NA	NA	NA	NA	NA	NA	NA	Liu, Kevin, et al. "SATe-II: very fast and accurate simultaneous estimation of multiple sequence alignments and phylogenetic trees." Systematic biology (2011): syr095.
scanorama	2019	Nature biotechnology	NA	NA	NA	116	NA		Bonnie Berger:69	2.22581	1.7	182	5	1	58	27	35	https://github.com/brianhie/scanorama	Hie B, Bryson B, Berger B. Efficient integration of heterogeneous single-cell transcriptomes using Scanorama. Nature biotechnology. 2019 Jun;37(6):685-91.
scdd	2016	Genome Biology				127			Christina Kendziorski:44	2	3	263	6	0	18	0	14	https://github.com/kdkorthauer/scDD	Korthauer KD, Chu LF, Newton MA, Li Y, Thomson J, Stewart R, Kendziorski C. A statistical approach for identifying differential distributions in single-cell RNA-seq experiments. Genome biology. 2016 Dec 1;17(1):222.
scde	2014	Nature methods	NA	NA	NA	790	NA		NA	NA	3	146	8	40	37	11	59	https://github.com/hms-dbmi/scde	Kharchenko PV, Silberstein L, Scadden DT. Bayesian approach to single-cell differential expression analysis. Nature methods. 2014 Jul;11(7):740-2.
scgen	2018	bioRxiv	NA	NA	NA	8	NA		Fabian J Theis:77	4.05263	1.13	295	4	3	39	9	28	https://github.com/theislab/scGen	Lotfollahi M, Wolf FA, Theis FJ. Generative modeling and latent space arithmetics predict single-cell perturbation response across cell types, studies and species. bioRxiv. 2018 Jan 1:478503.
scimitar	2017	Pacific Symposium on Biocomputing	NA	NA	NA	11	NA		Joshua M Stuart:82	3.56522	1	34	1	2	0	3	4	https://github.com/dimenwarper/scimitar	Cordero P, Stuart JM. Tracing co-regulatory network dynamics in noisy, single-cell transcriptome trajectories. InPACIFIC SYMPOSIUM ON BIOCOMPUTING 2017 2017 (pp. 576-587).
scmerge	2019	Proceedings of the National Academy of Sciences	NA	NA	NA	37	NA		Jean Yee Hwa Yang:46	2	1.9923	251	5	10	19	5	11	https://github.com/SydneyBioX/scMerge	Lin Y, Ghazanfar S, Wang KY, Gagnon-Bartsch JA, Lo KK, Su X, Han ZG, Ormerod JT, Speed TP, Yang P, Yang JY. scMerge leverages factor analysis, stable expression, and pseudoreplication to merge multiple single-cell RNA-seq datasets. Proceedings of the National Academy of Sciences. 2019 May 14;116(20):9775-84.
scode	2017	Bioinformatics	NA	NA	NA	92	NA		NA	NA	1	11	1	2	1	0	13	https://github.com/hmatsu1226/SCODE	Matsumoto H, Kiryu H, Furusawa C, Ko MS, Ko SB, Gouda N, Hayashi T, Nikaido I. SCODE: an efficient regulatory network inference algorithm from single-cell RNA-Seq during differentiation. Bioinformatics. 2017 Aug 1;33(15):2314-21.
scorpius	2016	bioRxiv	NA	NA	NA	23	NA		Yvan Saeys:49	2.45	1.07	329	3	5	20	8	10	https://github.com/rcannood/SCORPIUS	Cannoodt R, Saelens W, Sichien D, Tavernier S, Janssens S, Guilliams M, Lambrecht B, De Preter K, Saeys Y. SCORPIUS improves trajectory inference and identifies novel modules in dendritic cell development. bioRxiv. 2016 Jan 1:079509.
scoup	2016	BMC bioinformatics	NA	NA	NA	28	NA		NA	NA	1	11	1	0	0	0	4	https://github.com/hmatsu1226/SCOUP	Matsumoto H, Kiryu H. SCOUP: a probabilistic model based on the Ornstein–Uhlenbeck process to analyze single-cell expression data during differentiation. BMC bioinformatics. 2016 Dec 1;17(1):232.
scribe	2018	BioRxiv	NA	NA	NA	13	NA		Cole Trapnell:51	3.92308	1	32	3	6	10	3	6	https://github.com/cole-trapnell-lab/Scribe	Qiu X, Rahimzamani A, Wang L, Mao Q, Durham T, McFaline-Figueroa JL, Saunders L, Trapnell C, Kannan S. Towards inferring causal gene regulatory networks from single cell expression measurements. BioRxiv. 2018 Jan 1:426981.
scro	NA	NA	NA	NA	NA	NA	NA	NA	NA	NA	1	NA	NA	NA	NA	NA	NA	NA	NA
scuba	2014	Proceedings of the National Academy of Sciences	NA	NA	NA	203	NA		Guo-Cheng Yuan:53	2.52381	1	40	2	0	8	0	8	https://github.com/gcyuan/SCUBA	Marco E, Karp RL, Guo G, Robson P, Hart AH, Trippa L, Yuan GC. Bifurcation analysis of single-cell gene expression data reveals epigenetic landscape. Proceedings of the National Academy of Sciences. 2014 Dec 30;111(52):E5643-50.
scwrl	2003	Protein science	2.854	39	995	1220	Roland Dunbrack:46	Roland Dunbrack:2.19	Roland Dunbrack:59	1.90323	4	NA	NA	NA	NA	NA	NA	NA	Canutescu, A. A., Shelenkov, A. A., & Dunbrack, R. L. (2003). A graph‐theory algorithm for rapid protein side‐chain prediction. Protein science, 12(9), 2001-2014.
scwrlcons	2003	Protein science	2.854	39	995	1220	Roland Dunbrack:46	Roland Dunbrack:2.19	Roland Dunbrack:59	1.90323	4	NA	NA	NA	NA	NA	NA	NA	Canutescu, A. A., Shelenkov, A. A., & Dunbrack, R. L. (2003). A graph‐theory algorithm for rapid protein side‐chain prediction. Protein science, 12(9), 2001-2014.
segemehl	2009	PLoS Computational Biology	4.62	74	215	496	NA	NA	NA	NA	NA	NA	NA	NA	NA	NA	NA	NA	Hoffmann, Steve, et al. "Fast mapping of short sequences with mismatches, insertions and deletions using index structures." PLoS Comput Biol 5.9 (2009): e1000502.
segmodencad	1992	Journal of molecular biology	‎4.333	62	586	712	Michael Levitt:84	Michael Levitt:2.21	Michael Levitt:93	1.82353	NA	NA	NA	NA	NA	NA	NA	NA	Levitt, M. (1992). Accurate modeling of protein conformation by automatic segment matching. Journal of molecular biology, 226(2), 507-533.
seqgsea	2014	Bioinformatics	4.981	106	9	50	Murray Cairns:27	Murray Cairns:1.59	Murray Cairns:48	1.77778	3.3	67	6	0	0	0	1	https://github.com/sunlightwang/SeqGSEA_3.3	Wang, Xi, and Murray J. Cairns. "SeqGSEA: a Bioconductor package for gene set enrichment analysis of RNA-Seq data integrating differential expression and splicing." Bioinformatics (2014): btu090.
seqman	NA	NA	NA	NA	NA	NA	NA	NA	NA	NA	NA	NA	NA	NA	NA	NA	NA	NA	http://www.dnastar.com/t-nextgen-seqman-ngen.aspx
seqmap	2008	Bioinformatics	4.981	106	275	471	NA	NA	Wing Hung Wong:82	2.21622	NA	NA	NA	NA	NA	NA	NA	NA	Jiang, H., & Wong, W. H. (2008). SeqMap: mapping massive amount of oligonucleotides to the genome. Bioinformatics, 24(20), 2395-2396.
seurat	2018	Nature biotechnology	NA	NA	NA	2717	NA		Rahul Satija:44	3.14286	3.23	5091	66	63	4403	202	594	https://github.com/satijalab/seurat	Butler A, Hoffman P, Smibert P, Papalexi E, Satija R. Integrating single-cell transcriptomic data across different conditions, technologies, and species. Nature biotechnology. 2018 May;36(5):411-20.
sga	2012	Genome research	14.63	107	264	743	Richard Durbin:104	Richard Durbin:4.95	Richard Durbin:135	3.97059	1	1685	23	43	73	49	80	https://github.com/jts/sga	Simpson, Jared T., and Richard Durbin. "Efficient de novo assembly of large genomes using compressed data structures." Genome research 22.3 (2012): 549-556.
sgrnascorer	2017	ACS Synthetic Biology	NA	NA	NA	87	NA		Raj Chari:35	2.1875	2	NA	NA	NA	NA	NA	NA	NA	Chari R, Yeo NC, Chavez A, Church GM. SgRNA Scorer 2.0: A species-independent model to predict CRISPR/Cas9 activity. ACS Synthetic Biology. 2017;6(5):902–904. pmid:28146356
shannon	2016	BioRxiv	NA	NA	NA	23	NA		David Tse:83	2.86207	1	250	5	11	14	4	13	https://github.com/sreeramkannan/Shannon	Kannan S, Hui J, Mazooji K, Pachter L, Tse D. Shannon: an information-optimal de Novo RNA-Seq assembler. BioRxiv. 2016 Jan 1:039230.
sharcgs	2007	Genome research	14.63	107	267	357	NA	NA	NA	NA	1	NA	NA	NA	NA	NA	NA	NA	Dohm, Juliane C., Claudio Lottaz, Tatiana Borodina, and Heinz Himmelbauer. "SHARCGS, a fast and highly accurate short-read assembly algorithm for de novo genomic sequencing." Genome research 17, no. 11 (2007): 1697-1706.
shasta	2020	Nature Biotechnology	NA	NA	NA	15	NA		Benedict Paten:44	2.93333	1.51	2266	9	2	86	177	38	https://github.com/chanzuckerberg/shasta	Shafin K, Pesout T, Lorig-Roach R, Haukness M, Olsen HE, Bosworth C, Armstrong J, Tigyi K, Maurer N, Koren S, Sedlazeck FJ. Nanopore sequencing and the Shasta toolkit enable efficient de novo assembly of eleven human genomes. Nature Biotechnology. 2020 May 4:1-0.
shrimp	2009	PLoS Computational Biology	4.62	74	423	674	Michael Brudno:37	Michael Brudno:2.64	Michael Brudno:54	2.57143	2	585	3	1	0	0	5	https://github.com/compbio-UofT/shrimp	Rumble, S. M., Lacroute, P., Dalca, Rumble, S. M., Lacroute, P., Dalca, A. V., Fiume, M., Sidow, A., & Brudno, M. (2009). SHRiMP: accurate mapping of short color-space reads. PLoS Comput Biol, 5(5), e1000386.
sigemd	2018	Methods				6			Sheida Nabavi:14	0.875	1.11	11	1	5	1	0	2	https://github.com/NabaviLab/SigEMD	Wang T, Nabavi S. SigEMD: A powerful method for differential gene expression analysis in single-cell RNA sequencing data. Methods. 2018 Aug 1;145:25-32.
simulatedannealing	1988	NA	NA	NA	480	5359	Emile Aarts:43	Emile Aarts:1.59	Emile Aarts:50	1.25	NA	NA	NA	NA	NA	NA	NA	NA	Aarts, E., & Korst, J. (1988). Simulated annealing and Boltzmann machines. John Wiley..
sincell	2015	Bioinformatics	NA	NA	NA	45	NA		Antonio Rausell:16	0.941176	1	41	9	0	0	0	0	https://github.com/RausellLab/Sincell	Juliá M, Telenti A, Rausell A. Sincell: an R/Bioconductor package for statistical assessment of cell-state hierarchies from single-cell RNA-seq. Bioinformatics. 2015 Oct 15;31(20):3380-2.
sincera	2015	PLoS computational biology				186			Yan Xu:41	2.41176	1	25	3	10	0	2	9	https://github.com/xu-lab/SINCERA	Guo M, Wang H, Potter SS, Whitsett JA, Xu Y. SINCERA: a pipeline for single-cell RNA-Seq profiling analysis. PLoS computational biology. 2015 Nov 24;11(11):e1004575.
sincerities	2018	Bioinformatics	NA	NA	NA	50	NA		Rudiyanto Gunawan:30	1.5	1	33	1	0	0	0	3	https://github.com/CABSEL/SINCERITIES	Papili Gao N, Ud-Dean SM, Gandrillon O, Gunawan R. SINCERITIES: inferring gene regulatory networks from time-stamped single cell transcriptional expression profiles. Bioinformatics. 2018 Jan 15;34(2):258-66.
singe	2019	BioRxiv	NA	NA	NA	10	NA		NA	NA	1.41	461	2	12	16	38	5	https://github.com/gitter-lab/SINGE	Deshpande A, Chu LF, Stewart R, Gitter A. Network inference with granger causality ensembles on single-cell transcriptomic data. BioRxiv. 2019 Jan 1:534834.
sl	2006	Proc. of the 11st Conf. of the European Chapter of the Association for Computational Linguistics (EACL'06)	NA	NA	220	357	Claudio Giuliano:17; Alberto Lavelli:19	Claudio Giuliano:1.55; Alberto Lavelli:0.86	Claudio Giuliano:22; Alberto Lavelli:27	1.22; 0.9	NA	NA	NA	NA	NA	NA	NA	NA	Giuliano, Claudio, Alberto Lavelli, and Lorenza Romano. "Exploiting shallow linguistic information for relation extraction from biomedical literature." In EACL, vol. 18, pp. 401-408. 2006.
slice	2017	Nucleic acids research	NA	NA	NA	72	NA		Yan Xu:41	2.41176	1	13	3	1	1	1	5	https://github.com/xu-lab/SLICE	Guo M, Bao EL, Wagner M, Whitsett JA, Xu Y. SLICE: determining cell differentiation and lineage based on single cell entropy. Nucleic acids research. 2017 Apr 20;45(7):e54-.
slicer	2016	Genome biology	NA	NA	NA	121	NA		Jan F. Prins:45	1.36364	1	37	2	4	4	3	5	https://github.com/jw156605/SLICER	Welch JD, Hartemink AJ, Prins JF. SLICER: inferring branched, nonlinear cellular trajectories from single cell RNA-seq data. Genome biology. 2016 Dec;17(1):1-5.
slingshot	2018	BMC genomics	NA	NA	NA	236	NA		Sandrine Dudoit:57	2.71429	1	487	5	8	132	10	36	https://github.com/kstreet13/slingshot	Street K, Risso D, Fletcher RB, Das D, Ngai J, Yosef N, Purdom E, Dudoit S. Slingshot: cell lineage and pseudotime inference for single-cell transcriptomics. BMC genomics. 2018 Dec 1;19(1):477.
smalt	NA	NA	NA	NA	NA		NA	NA	NA	NA	NA	NA	NA	NA	NA	NA	NA	NA	Ponstingl, H., & Ning, Z. (2010). SMALT-a new mapper for DNA sequencing reads. F1000 Posters, 1(L313). http://www.sanger.ac.uk/science/tools/smalt-0
snap	2011	arXiv Data Structures and Algorithms (cs.DS)	NA	53	26	155	Matei Zaharia:26	Matei Zaharia:2.8	Matei Zaharia:50	3.125	1	521	1	0	0	0	67	https://github.com/mateiz/snap	Zaharia, Matei, et al. "Faster and more accurate sequence alignment with SNAP." arXiv preprint arXiv:1111.5572 (2011).
sniffles	2018	Nature methods	NA	NA	NA	370	3.9375		Michael Schatz:63	3.9375	1.012	181	5	44	215	9	51	https://github.com/fritzsedlazeck/Sniffles	Sedlazeck FJ, Rescheneder P, Smolka M, Fang H, Nattestad M, Von Haeseler A, Schatz MC. Accurate detection of complex structural variations using single-molecule sequencing. Nature methods. 2018 Jun;15(6):461-8.
snpruler	2010	Bioinformatics	4.981	106	74	158	Weichuan Yu:21	Weichuan Yu:1.24	Weichuan Yu:30	0.77	NA	NA	NA	NA	NA	NA	NA	NA	Wan, X., Yang, C., Yang, Q., Xue, H., Tang, N. L., & Yu, W. (2010). Predictive rule inference for epistatic interaction detection in genome-wide association studies. Bioinformatics, 26(1), 30-37.
snver	2011	Nucleic acids research	9.1	172	102	246	Zhi Wei:21	Zhi Wei:2.33	Zhi Wei:41	2.27778	NA	NA	NA	NA	NA	NA	NA	NA	Wei, Z., Wang, W., Hu, P., Lyon, G. J., & Hakonarson, H. (2011). SNVer: a statistical tool for variant calling in analysis of pooled or individual next-generation sequencing data. Nucleic acids research, 39(19), e132-e132.
soap	2008	Bioinformatics	4.981	106	1262	2264	NA	NA	NA	NA	1	NA	NA	NA	NA	NA	NA	NA	Li, R., Li, Y., Kristiansen, K., & Wang, J. (2008). SOAP: short oligonucleotide alignment program. Bioinformatics, 24(5), 713-714.
soap2	2009	Bioinformatics	4.981	106	1588	3292	NA	NA	NA	NA	2	NA	NA	NA	NA	NA	NA	NA	Li, R., Yu, C., Li, Y., Lam, T.-W., Yiu, S.-M., Kristiansen, K., & Wang, J. (2009). SOAP2: an improved ultrafast tool for short read alignment. Bioinformatics (Oxford, England), 25(15), 1966–7. doi:10.1093/bioinformatics/btp336
soapdenovo	2012; 2010	Gigascience; Genome research	14.63	107	535; 1322	3074;	NA	NA	Tak-Wah Lam:40	1.29032	2.41	50	7	3	61	13	58	https://github.com/aquaskyline/SOAPdenovo2	Luo, Ruibang, Binghang Liu, Yinlong Xie, Zhenyu Li, Weihua Huang, Jianying Yuan, Guangzhu He et al. "SOAPdenovo2: an empirically improved memory-efficient short-read de novo assembler." Gigascience 1, no. 1 (2012): 18.; Li, Ruiqiang, Hongmei Zhu, Jue Ruan, Wubin Qian, Xiaodong Fang, Zhongbin Shi, Yingrui Li et al. "De novo assembly of human genomes with massively parallel short read sequencing." …
soapec	2010	Genome research	14.63	107	1322	2636	NA	NA	NA	NA	NA	NA	NA	NA	NA	NA	NA	NA	Li, Ruiqiang, Hongmei Zhu, Jue Ruan, Wubin Qian, Xiaodong Fang, Zhongbin Shi, Yingrui Li et al. "De novo assembly of human genomes with massively parallel short read sequencing." Genome research 20, no. 2 (2010): 265-272.
soapfuse	2013	Genome biology	NA	NA	NA	143	NA		Guangwu Guo:25	2.08333	1	NA	NA	NA	NA	NA	NA	NA	Jia W, Qiu K, He M, Song P, Zhou Q, Zhou F, Yu Y, Zhu D, Nickerson ML, Wan S, Liao X. SOAPfuse: an algorithm for identifying fusion transcripts from paired-end RNA-Seq data. Genome biology. 2013 Feb 1;14(2):R12.
soapsplice	2011	Frontiers in genetics	NA	NA	NA	131	NA		Siu-Ming Yiu:53	2.03846	1.1	NA	NA	NA	NA	NA	NA	NA	Huang S, Zhang J, Li R, Zhang W, He Z, Lam TW, Peng Z, Yiu SM. SOAPsplice: genome-wide ab initio detection of splice junctions from RNA-Seq data. Frontiers in genetics. 2011 Jul 7;2:46.
soapstar	2009	Bioinformatics	4.981	106	1588	3292	NA	NA	NA	NA	NA	NA	NA	NA	NA	NA	NA	NA	Li, R., Yu, C., Li, Y., Lam, T.-W., Yiu, S.-M., Kristiansen, K., & Wang, J. (2009). SOAP2: an improved ultrafast tool for short read alignment. Bioinformatics (Oxford, England), 25(15), 1966–7. doi:10.1093/bioinformatics/btp336
soaptrans	2014	Bioinformatics	NA	NA	NA	693	NA		Gane Ka-Shu Wong:66	2.0625	1.04	5	1	4	14	1	11	https://github.com/aquaskyline/SOAPdenovo-Trans	Xie Y, Wu G, Tang J, Luo R, Patterson J, Liu S, Huang W, He G, Gu S, Li S, Zhou X. SOAPdenovo-Trans: de novo transcriptome assembly with short RNA-Seq reads. Bioinformatics. 2014 Jun 15;30(12):1660-6.
socrates	2014	Bioinformatics	NA	NA	NA	74	NA		Professor Tony Papenfuss:46	2.3	1	NA	NA	NA	NA	NA	NA	NA	Schröder J, Hsu A, Boyle SE, Macintyre G, Cmero M, Tothill RW, Johnstone RW, Shackleton M, Papenfuss AT. Socrates: identification of genomic rearrangements in tumour genomes by re-aligning soft clipped reads. Bioinformatics. 2014 Apr 15;30(8):1064-72.
softsearch	2013	PloS one	NA	NA	NA	48	NA		Jean-Pierre Kocher:57	1.9	1	NA	NA	NA	NA	NA	NA	NA	Hart SN, Sarangi V, Moore R, Baheti S, Bhavsar JD, Couch FJ, Kocher JP. SoftSearch: integration of multiple sequence features to identify breakpoints of structural variations. PloS one. 2013 Dec 16;8(12):e83356.
softsv	2016	Briefings in bioinformatics	NA	NA	NA	32	NA		NA	NA	1	NA	NA	NA	NA	NA	NA	NA	Bartenhagen C, Dugas M. Robust and exact structural variation detection with paired-end and soft-clipped alignments: SoftSV compared with eight algorithms. Briefings in bioinformatics. 2016 Jan 1;17(1):51-62.
solodel	2015	Bioinformatics	NA	NA	NA	4	NA		Doheon Lee:39	1.39286	1	NA	NA	NA	NA	NA	NA	NA	Kim J, Kim S, Nam H, Kim S, Lee D. SoloDel: a probabilistic model for detecting low-frequent somatic deletions from unmatched sequencing data. Bioinformatics. 2015 Oct 1;31(19):3105-13.
spades	2012	Journal of computational biology	1.737	31	559	9876	Max A. Alekseyev:14	Max A. Alekseyev:1.17	Max A. Alekseyev:19	1	3.141	13038	47	150	617	18	88	https://github.com/ablab/spades	Bankevich, Anton, Sergey Nurk, Dmitry Antipov, Alexey A. Gurevich, Mikhail Dvorkin, Alexander S. Kulikov, Valery M. Lesin et al. "SPAdes: a new genome assembly algorithm and its applications to single-cell sequencing." Journal of Computational Biology 19, no. 5 (2012): 455-477.
spadesrna	2019	GigaScience	NA	NA	NA	61	NA		Andrey Prjibelski:9	1.125	3.141	13038	47	150	617	18	88	https://github.com/ablab/spades	Bushmanova E, Antipov D, Lapidus A, Prjibelski AD. rnaSPAdes: a de novo transcriptome assembler and its application to RNA-Seq data. GigaScience. 2019 Sep;8(9):giz100.
spadessc	2012	Journal of computational biology	1.737	31	559	9876	Max A. Alekseyev:14	Max A. Alekseyev:1.17	Max A. Alekseyev:19	1	3.141	13038	47	150	617	18	88	https://github.com/ablab/spades	Bankevich, Anton, Sergey Nurk, Dmitry Antipov, Alexey A. Gurevich, Mikhail Dvorkin, Alexander S. Kulikov, Valery M. Lesin et al. "SPAdes: a new genome assembly algorithm and its applications to single-cell sequencing." Journal of Computational Biology 19, no. 5 (2012): 455-477.
sparse	2012	BMC bioinformatics	2.576	74	34	137	Mihai Pop:42	Mihai Pop:3.5	Mihai Pop:56	2.33333	NA	NA	NA	NA	NA	NA	NA	NA	Ye, C., Ma, Z. S., Cannon, C. H., Pop, M., & Douglas, W. Y. (2012). Exploiting sparseness in de novo genome assembly. BMC bioinformatics, 13(Suppl 6), S1.
sparseassembler	2012	BMC bioinformatics	2.576	74	34	137	Mihai Pop:42	Mihai Pop:3.5	Mihai Pop:56	2.33333	NA	NA	NA	NA	NA	NA	NA	NA	Ye, C., Ma, Z. S., Cannon, C. H., Pop, M., & Douglas, W. Y. (2012). Exploiting sparseness in de novo genome assembly. BMC bioinformatics, 13(Suppl 6), S1.
spcomp	2013	Bioinformatics	4.981	106	24	58	NA	NA	NA	NA	1	6	1	2	0	0	0	https://github.com/KoenigLabNM/SplicingCompass	Aschoff, Moritz, Agnes Hotz-Wagenblatt, Karl-Heinz Glatting, Matthias Fischer, Roland Eils, and Rainer König. "SplicingCompass: differential splicing detection using RNA-Seq data." Bioinformatics (2013): btt101.
specarray	2005	Molecular & Cellular Proteomics	6.564	74	192	227	NA	NA	NA	NA	NA	NA	NA	NA	NA	NA	NA	NA	Li, X. J., Eugene, C. Y., Kemp, C. J., Zhang, H., & Aebersold, R. (2005). A software suite for the generation and comparison of peptide arrays from sets of data collected by liquid chromatography-mass spectrometry. Molecular & Cellular Proteomics, 4(9), 1328-1340.
sprites	2016	Bioinformatics	NA	NA	NA	16	NA		Jianxin Wang:45	2.25	1.3	132	1	1	0	0	0	https://github.com/zhangzhen/sprites	Zhang Z, Wang J, Luo J, Ding X, Zhong J, Wang J, Wu FX, Pan Y. Sprites: detection of deletions from sequencing data by re-aligning split reads. Bioinformatics. 2016 Jun 15;32(12):1788-96.
spt	2007	Information and Media Technologies	NA	12	33	45	Hisashi Kashima:24; Tetsuji Kuboyama:11	Hisashi Kashima:2; Tetsuji Kuboyama:0.69	Hisashi Kashima:39; Tetsuji Kuboyama:14	1.77; 0.67	NA	NA	NA	NA	NA	NA	NA	NA	Kuboyama, Tetsuji, Kouichi Hirata, Hisashi Kashima, Kiyoko F. Aoki-Kinoshita, and Hiroshi Yasuda. "A spectrum tree kernel." Information and Media Technologies 2, no. 1 (2007): 292-299.
srmapper	2012	Bioinformatics	4.981	106	9	21	NA	NA	NA	NA	NA	NA	NA	NA	NA	NA	NA	NA	Gontarz, P. M., Berger, J., & Wong, C. F. (2012). SRmapper: a fast and sensitive genome-hashing alignment tool. Bioinformatics, bts712.
ssaha	2001	Genome research	14.63	107	863	1158	Jim Mullikin:65	Jim Mullikin:4.64	Jim Mullikin:92	2.875	NA	NA	NA	NA	NA	NA	NA	NA	Ning, Z., Cox, A. J., & Mullikin, J. C. (2001). SSAHA: a fast search method for large DNA databases. Genome research, 11(10), 1725-1729.
ssake	2007	Bioinformatics	4.981	106	411	625	René L Warren:22	René L Warren:1.29	René L Warren:34	1.47826	4	61	1	0	4	2	7	https://github.com/bcgsc/SSAKE	Warren, René L., Granger G. Sutton, Steven JM Jones, and Robert A. Holt. "Assembling millions of short DNA sequences using SSAKE." Bioinformatics23, no. 4 (2007): 500-501.
ssap	1989	Journal of molecular biology	‎4.333	62	742	863	Christine Orengo:67	Christine Orengo:3.05	Christine Orengo:82	2.64516	NA	NA	NA	NA	NA	NA	NA	NA	Taylor, W. R., & Orengo, C. A. (1989). Protein structure alignment. Journal of molecular biology, 208(1), 1-22.
ssc	2015	Genome Research	NA	NA	NA	340	NA		Myles Brown:108	2.34783	1	NA	NA	NA	NA	NA	NA	NA	Xu H, Xiao T, Chen CH, Li W, Meyer CA, Wu Q, et al. Sequence determinants of improved CRISPR sgRNA design. Genome Research. 2015;25(8):1147–1157. pmid:26063738
ssearch	1991	Genomics	2.284	30	501	681	William Pearson:43	William Pearson:1.43	William Pearson:51	1.1087	36.38	466	2	2	27	3	7	https://github.com/wrpearson/fasta36	Pearson, William R. "Searching protein sequence libraries: comparison of the sensitivity and selectivity of the Smith-Waterman and FASTA algorithms."Genomics 11, no. 3 (1991): 635-650.
ssm	2003	NA	NA	NA	55	66	E Krissinel:29; Kim Henrick:45	E Krissinel:1.71; Kim Henrick:2.37	E Krissinel:34; Kim Henrick:51	1.03; 1.06	NA	NA	NA	NA	NA	NA	NA	NA	Krissinel, E., & Henrick, K. (2003, September). Protein structure comparison in 3D based on secondary structure matching (SSM) followed by C-alpha alignment, scored by a new structural similarity function. In Proceedings of the 5th international conference on molecular structural biology (Vol. 88). Vienna.
sst	2001	Proc. of Neural Information Processing Systems (NIPS'01)	NA	NA	828	1129	Michael Collins:47; Nigel Duffy:10	Michael Collins:2.16; Nigel Duffy:0.67	Michael Collins:57; Nigel Duffy:17	2.28; 0.81	NA	NA	NA	NA	NA	NA	NA	NA	Collins, Michael, and Nigel Duffy. "Convolution kernels for natural language." InAdvances in neural information processing systems, pp. 625-632. 2001.
st	2004	Kernel methods in computational biology (book)	NA	NA	338	439	S V N Vishwanathan:31; Alex Smola:88	S V N Vishwanathan:2.58; Alex Smola:5.5	S V N Vishwanathan:42; Alex Smola:126	2.1; 3.82	NA	NA	NA	NA	NA	NA	NA	NA	Vishwanathan, S. V. N., and Alexander Johannes Smola. "Fast kernels for string and tree matching." Kernel methods in computational biology (2004): 113-130.
star	2013	Bioinformatics	NA	NA	NA	15081	NA		Alexander Dobin:34	1.41667	2.77	977	31	354	865	87	327	https://github.com/alexdobin/STAR	Dobin A, Davis CA, Schlesinger F, Drenkow J, Zaleski C, Jha S, Batut P, Chaisson M, Gingeras TR. STAR: ultrafast universal RNA-seq aligner. Bioinformatics. 2013 Jan 1;29(1):15-21.
starbeast	2010	Molecular biology and evolution	9.105	65	1000	2209	Joseph Heled:10	Joseph Heled:1.43	Joseph Heled:21	1.61538	1	NA	NA	NA	NA	NA	NA	NA	Heled, J., & Drummond, A. J. (2010). Bayesian inference of species trees from multilocus data. Molecular biology and evolution, 27(3), 570-580.
starchip	2018	Bioinformatics	NA	NA	NA	14	NA		Nicholas K. Akers:12	1	1.3	66	1	9	23	0	10	https://github.com/LosicLab/starchip	Akers NK, Schadt EE, Losic B. STAR Chimeric Post for rapid detection of circular RNA and fusion transcripts. Bioinformatics. 2018 Jul 15;34(14):2364-70.
starfusion	2017	BioRxiv	NA	NA	NA	62	NA		NA	NA	1.91	557	6	67	212	8	66	https://github.com/STAR-Fusion/STAR-Fusion	Haas BJ, Dobin A, Stransky N, Li B, Yang X, Tickle T, Bankapur A, Ganote C, Doak TG, Pochet N, Sun J. STAR-Fusion: fast and accurate fusion transcript detection from RNA-Seq. BioRxiv. 2017 Jan 1:120295.
starseqr	2018	NA	NA	NA	NA	1	NA		Jasper JS:13	1.44444	1.67	336	1	13	10	5	7	https://github.com/ExpressionAnalysis/STAR-SEQR	Jasper J, Powers JG, Weigman VJ. STAR-SEQR: Accurate fusion detection and support for fusion neoantigen applications.
stemnet	2017	Nature cell biology	NA	NA	NA	367	NA		Andreas Trumpp:67	2.31034	1	11	2	NA	NA	NA	NA	https://git.embl.de/velten/STEMNET	Velten L, Haas SF, Raffel S, Blaszkiewicz S, Islam S, Hennig BP, Hirche C, Lutz C, Buss EC, Nowak D, Boch T. Human haematopoietic stem cell lineage commitment is a continuous process. Nature cell biology. 2017 Apr;19(4):271-81.
strcutal	1993	Current Biology	9.571	95	182	221	Michael Levitt:84	Michael Levitt:2.21	Michael Levitt:93	1.82353	1	NA	NA	NA	NA	NA	NA	NA	Subbiah, S., Laurents, D. V., & Levitt, M. (1993). Structural similarity of DNA-binding domains of bacteriophage repressors and the globin core. Current Biology, 3(3), 141-148.
subread	2013	Nucleic acids research	NA	NA	NA	1497	NA		Wei Shi:40	1.90476	2.01	NA	NA	NA	NA	NA	NA	NA	Liao Y, Smyth GK, Shi W. The Subread aligner: fast, accurate and scalable read mapping by seed-and-vote. Nucleic acids research. 2013 May 1;41(10):e108-.
sv	NA	NA	NA	NA	NA	NA	NA		Victor Guryev:45	2.04545	1	12	1	1	0	0	0	https://github.com/Vityay/1-2-3-SV	NA
svaba	2018	Genome Research	NA	NA	NA	101	NA		Rameen Beroukhim:124	4.96	1.1	425	3	50	50	4	33	https://github.com/walaj/svaba	Wala JA, Bandopadhayay P, Greenwald NF, O'Rourke R, Sharpe T, Stewart C, Schumacher S, Li Y, Weischenfeldt J, Yao X, Nusbaum C. SvABA: genome-wide detection of structural variants and indels by local assembly. Genome research. 2018 Apr 1;28(4):581-91.
svdetect	2010	Bioinformatics	NA	NA	NA	210	NA		Bruno Zeitouni:6	0.461538	1.7	NA	NA	NA	NA	NA	NA	NA	Zeitouni B, Boeva V, Janoueix-Lerosey I, Loeillet S, Legoix-Né P, Nicolas A, Delattre O, Barillot E. SVDetect: a tool to identify genomic structural variations from paired-end and mate-pair sequencing data. Bioinformatics. 2010 Aug 1;26(15):1895-6.
svelter	2016	Genome biology	NA	NA	NA	30	NA		Ryan E. Mills:43	2.52941	1.12	191	2	10	4	7	3	https://github.com/mills-lab/svelter	Zhao X, Emery SB, Myers B, Kidd JM, Mills RE. Resolving complex structural genomic rearrangements using a randomized approach. Genome biology. 2016 Dec;17(1):1-3.
svfinder	2014	Cancer Informatics	NA	NA	NA	15	NA		Zhaohui (Steve) Qin:47	2.13636	1	9	1	0	0	0	1	https://github.com/cauyrd/SVfinder	Yang R, Chen L, Newman S, Gandhi K, Doho G, Moreno CS, Vertino PM, Bernal-Mizarchi L, Lonial S, Boise LH, Rossi M. Integrated analysis of whole-genome paired-end and mate-pair sequencing data for identifying genomic structural variations in multiple myeloma. Cancer Informatics. 2014 Jan;13:CIN-S13783.
svseq	2012	BMC bioinformatics	NA	NA	NA	72	NA		Jin Zhang:13	1.44444	2.2	NA	NA	NA	NA	NA	NA	NA	Zhang J, Wang J, Wu Y. An improved approach for accurate and efficient calling of structural variations with low-coverage sequence data. InBMC bioinformatics 2012 Dec 1 (Vol. 13, No. S6, p. S6). BioMed Central.
swissmodel	2003	Nucleic acids research	9.1	172	4243	5680	Torsten Schwede:37	Torsten Schwede:2.85	Torsten Schwede:55	2.61905	1	NA	NA	NA	NA	NA	NA	NA	Schwede, T., Kopp, J., Guex, N., & Peitsch, M. C. (2003). SWISS-MODEL: an automated protein homology-modeling server. Nucleic acids research, 31(13), 3381-3385.
taipan	2009	Bioinformatics	4.981	106	52	67	Bertil Schmidt:30	Bertil Schmidt:2	Bertil Schmidt:40	1.37931	1	NA	NA	NA	NA	NA	NA	NA	Schmidt, Bertil, Ranjan Sinha, Bryan Beresford-Smith, and Simon J. Puglisi. "A fast hybrid short read fragment assembly algorithm." Bioinformatics 25, no. 17 (2009): 2279-2280.
targetrna	2008	Nucleic acids research	9.1	172	88	152	Brian Tjaden:16	Brian Tjaden:1.33	Brian Tjaden:24	1.26316	1	NA	NA	NA	NA	NA	NA	NA	Tjaden, B. (2008). TargetRNA: a tool for predicting targets of small RNA action in bacteria. Nucleic acids research, 36(suppl 2), W109-W113.
targetrna2	2014	Nucleic acids research	9.1	172	9	124	Brian Tjaden:16	Brian Tjaden:1.33	Brian Tjaden:24	1.26316	NA	NA	NA	NA	NA	NA	NA	NA	Kery, M. B., Feldman, M., Livny, J., & Tjaden, B. (2014). TargetRNA2: identifying targets of small regulatory RNAs in bacteria. Nucleic Acids Research, 42(Web Server issue), W124–9. doi:10.1093/nar/gku317
taxatortk	2015	Bioinformatics	4.981	106	7	78	Alice Carolyn McHardy:32	Alice Carolyn McHardy:2.67	Alice Carolyn McHardy:47	2.76471	1.33	155	2	39	22	4	7	https://github.com/fungs/taxator-tk	Dröge, Johannes, Ivan Gregor, and A. C. McHardy. "Taxator-tk: precise taxonomic assignment of metagenomes by fast approximation of evolutionary neighborhoods." Bioinformatics 31, no. 6 (2015): 817-824.
tcoffee	2000	Journal of molecular biology	‎4.333	62	4733	7084	Cedric Notredame:35	Cedric Notredame:2.5	Cedric Notredame:50	1.92308	13.45	1610	15	22	6	16	28	https://github.com/cbcrg/tcoffee	Notredame, Cédric, Desmond G. Higgins, and Jaap Heringa. "T-Coffee: A novel method for fast and accurate multiple sequence alignment." Journal of molecular biology 302, no. 1 (2000): 205-217.
team	2010	Bioinformatics	4.981	106	82	176	NA	NA	NA	NA	NA	NA	NA	NA	NA	NA	NA	NA	Zhang, X., Huang, S., Zou, F., & Wang, W. (2010). TEAM: efficient two-locus epistasis tests in human genome-wide association study. Bioinformatics,26(12), i217-i227.
tiddit	2017	F1000Research	NA	NA	NA	37	NA		Anna Lindstrand:21	1.75	2.12	391	4	2	8	2	5	https://github.com/J35P312/TIDDIT	Eisfeldt J, Vezzi F, Olason P, Nilsson D, Lindstrand A. TIDDIT, an efficient and comprehensive structural variant caller for massive parallel sequencing data. F1000Research. 2017;6.
tmap	NA	NA	NA	NA	NA	NA	NA	NA	NA	NA	5.121	1659	5	10	4	1	18	https://github.com/iontorrent/TMAP	https://github.com/iontorrent/TMAP
tophat	2013	Genome biology	NA	NA	NA	9656	NA		Daehwan Kim:9	1	2.1	4353	6	NA	NA	0	44	https://github.com/infphilo/tophat	Kim D, Pertea G, Trapnell C, Pimentel H, Kelley R, Salzberg SL. TopHat2: accurate alignment of transcriptomes in the presence of insertions, deletions and gene fusions. Genome biology. 2013 Apr 1;14(4):R36.
tophatfusion	2011	Genome Biology	10.8	83	1315	642	Daehwan Kim:4	Daehwan Kim:1	Daehwan Kim:9	1	2.11	4353	6	NA	NA	0	44	https://github.com/infphilo/tophat	Kim D, Salzberg SL. TopHat-Fusion: an algorithm for discovery of novel fusion transcripts. Genome biology. 2011 Aug;12(8):1-5.
topslam	2016	BioRxiv	NA	NA	NA	16	NA		NA	NA	1	93	1	1	0	1	1	https://github.com/mzwiessele/topslam	Zwiessele M, Lawrence ND. Topslam: Waddington landscape recovery for single cell experiments. BioRxiv. 2016 Jan 1:057778.
transabyss	2010	Nature methods	32.072	125	382	879	Inanc Birol:36	Inanc Birol:4.5	Inanc Birol:57	2.19231	2.01	105	3	3	21	1	8	https://github.com/bcgsc/transabyss	Robertson, G., Schein, J., Chiu, R., Corbett, R., Field, M., Jackman, S. D., ... & Birol, I. (2010). De novo assembly and analysis of RNA-seq data. Nature methods, 7(11), 909-912.
trinity	2011	Nature biotechnology	41.514	141	2253	10350	Nir Friedman:76	Nir Friedman:4.47	Nir Friedman:91	3.5	2.11	1550	29	1	974	72	278	https://github.com/trinityrnaseq/trinityrnaseq	Grabherr, M. G., Haas, B. J., Yassour, M., Levin, J. Z., Thompson, D. A., Amit, I., ... & Regev, A. (2011). Full-length transcriptome assembly from RNA-Seq data without a reference genome. Nature biotechnology, 29(7), 644-652.
trinityfusionc	NA	NA	NA	NA	NA	NA	NA		NA	NA	1.35	40	1	0	1	0	1	https://github.com/trinityrnaseq/TrinityFusion	NA
trinityfusiond	NA	NA	NA	NA	NA	NA	NA		NA	NA	1.35	40	1	0	1	0	1	https://github.com/trinityrnaseq/TrinityFusion	NA
trinityfusionuc	NA	NA	NA	NA	NA	NA	NA		NA	NA	1.35	40	1	0	1	0	1	https://github.com/trinityrnaseq/TrinityFusion	NA	1-2-3-SV
tscan	2016	Nucleic acids research	NA	NA	NA	262	NA		Hongkai Ji:35	1.75	1	67	1	2	7	1	9	https://github.com/zji90/TSCAN	Ji Z, Ji H. TSCAN: Pseudo-time reconstruction and evaluation in single-cell RNA-seq analysis. Nucleic acids research. 2016 Jul 27;44(13):e117-.
tuscan	2018	The CRISPR Journal	NA	NA	NA	20	NA		Denis C. Bauer:19	1.26667	1	29	3	0	0	5	4	https://github.com/BauerLab/TUSCAN	Wilson LO, Reti D, O’Brien AR, Dunne RA, Bauer DC. High activity target-site identification using phenotypic independent CRISPR-Cas9 core functionality. The CRISPR Journal. 2018;1(2):182–190. pmid:31021206
ublast	2010	Bioinformatics	NA	NA	NA	13356	NA		Robert C. Edgar:37	2.05556	11	NA	NA	NA	NA	NA	NA	NA	Edgar RC. Search and clustering orders of magnitude faster than BLAST. Bioinformatics. 2010 Oct 1;26(19):2460-1.
ulysses	2015	Bioinformatics	NA	NA	NA	15	NA		Gilles Fischer:25	1	1	NA	NA	NA	NA	NA	NA	NA	Gillet-Markowska A, Richard H, Fischer G, Lafontaine I. Ulysses: accurate detection of low-frequency structural variations in large insert-size sequencing libraries. Bioinformatics. 2015 Mar 15;31(6):801-8.
upmes	NA	NA	NA	NA	NA	NA	NA	NA	NA	NA	NA	NA	NA	NA	NA	NA	NA	NA	NA
urd	2018	Science	NA	NA	NA	246	NA		Alexander F Schier:99	3.3	1.11	199	3	18	47	10	28	https://github.com/farrellja/URD	Farrell JA, Wang Y, Riesenfeld SJ, Shekhar K, Regev A, Schier AF. Single-cell reconstruction of developmental trajectories during zebrafish embryogenesis. Science. 2018 Jun 1;360(6392).
usearch	2010	Bioinformatics	NA	NA	NA	13356	NA		Robert C. Edgar:37	2.05556	11	NA	NA	NA	NA	NA	NA	NA	Edgar RC. Search and clustering orders of magnitude faster than BLAST. Bioinformatics. 2010 Oct 1;26(19):2460-1.
variationhunter	2009	Genome research	NA	NA	NA	366	NA		Evan Eichler:166	4.48649	1	NA	NA	NA	NA	NA	NA	NA	Hormozdiari F, Alkan C, Eichler EE, Sahinalp SC. Combinatorial algorithms for structural variation detection in high-throughput sequenced genomes. Genome research. 2009 Jul 1;19(7):1270-8.
varscan	2012	Genome research	14.63	107	678	2900	NA	Richard K. Wilson:6.94	NA	NA	2.43	10	1	55	6	0	31	https://github.com/dkoboldt/varscan	Koboldt, D.C., Zhang, Q., Larson, D.E., Shen, D., McLellan, M.D., Lin, L., Miller, C.A., Mardis, E.R., Ding, L. and Wilson, R.K., 2012. VarScan 2: somatic mutation and copy number alteration discovery in cancer by exome sequencing. Genome research, 22(3), pp.568-576.
vcake	2007	Bioinformatics	4.981	106	233	333	William Jeck:12	William Jeck:1.5	William Jeck:15	1.15385	NA	NA	NA	NA	NA	NA	NA	NA	Jeck, William R., Josephine A. Reinhardt, David A. Baltrus, Matthew T. Hickenbotham, Vincent Magrini, Elaine R. Mardis, Jeffery L. Dangl, and Corbin D. Jones. "Extending assembly of short DNA sequences to handle error."Bioinformatics 23, no. 21 (2007): 2942-2944.
velvet	2008	Genome research	14.63	107	4136	9101	Ewan Birney:92	Ewan Birney:6.13	Ewan Birney:124	4.42857	1.21	400	12	1	32	20	90	https://github.com/dzerbino/velvet	Zerbino, Daniel R., and Ewan Birney. "Velvet: algorithms for de novo short read assembly using de Bruijn graphs." Genome research 18, no. 5 (2008): 821-829.
wanderlust	2014	Cell	NA	NA	NA	621	NA		Garry Nolan:102	2.83333	1	NA	NA	NA	NA	NA	NA	NA	Bendall SC, Davis KL, Amir EA, Tadmor MD, Simonds EF, Chen TJ, Shenfeld DK, Nolan GP, Pe’er D. Single-cell trajectory detection uncovers progression and regulatory coordination in human B cell development. Cell. 2014 Apr 24;157(3):714-25.
waterfall	2015	Cell stem cell	NA	NA	NA	497	NA		Hongjun Song:92	3.53846	1	NA	NA	NA	NA	NA	NA	NA	Shin J, Berg DA, Zhu Y, Shin JY, Song J, Bonaguidi MA, Enikolopov G, Nauen DW, Christian KM, Ming GL, Song H. Single-cell RNA-seq with waterfall reveals molecular cascades underlying adult neurogenesis. Cell stem cell. 2015 Sep 3;17(3):360-72.
wham	2015	PLoS computational biology	NA	NA	NA	46	NA		Mark Yandell:64	2.13333	1.8	644	9	16	26	16	20	https://github.com/zeeev/wham	Kronenberg ZN, Osborne EJ, Cone KR, Kennedy BJ, Domyan ET, Shapiro MD, Elde NC, Yandell M. Wham: identifying structural variants of biological consequence. PLoS computational biology. 2015 Dec 1;11(12):e1004572.
wishbone	2014	Cell	NA	NA	NA	621	NA		Garry Nolan:102	2.83333	1	NA	NA	NA	NA	NA	NA	NA	Bendall SC, Davis KL, Amir EA, Tadmor MD, Simonds EF, Chen TJ, Shenfeld DK, Nolan GP, Pe’er D. Single-cell trajectory detection uncovers progression and regulatory coordination in human B cell development. Cell. 2014 Apr 24;157(3):714-25.
wmrpmp	1996	Systematic biology	14.387	57	74	86	NA	NA	Fredrik Ronquist:63	2.03226	NA	NA	NA	NA	NA	NA	NA	NA	Ronquist, Fredrik. "Matrix representation of trees, redundancy, and weighting."Systematic Biology (1996): 247-253.
woodhams	NA	NA	NA	NA	NA	NA	NA	NA	NA	NA	NA	NA	NA	NA	NA	NA	NA	NA	NA
wublast	2003	Nucleic acids research	9.1	172	134	159	NA	NA	Warren Gish:23	0.605263	NA	NA	NA	NA	NA	NA	NA	NA	Lopez, Rodrigo, Ville Silventoinen, Stephen Robinson, Asif Kibria, and Warren Gish. "WU-Blast2 server at the European bioinformatics institute." Nucleic acids research 31, no. 13 (2003): 3795-3798.
wucrispr	2015	Genome Biology	NA	NA	NA	143	NA		Xiaowei Wang:38	1.72727	1	12	1	0	0	0	0	https://github.com/wang-lab/WU-CRISPR	Wong N, Liu W, Wang X. WU-CRISPR: Characteristics of functional guide RNAs for the CRISPR/Cas9 system. Genome Biology. 2015;16(1):1–8.
xalign	2005	Bioinformatics	4.981	106	69	101	Xiang Zhang:25	Xiang Zhang:1.67	Xiang Zhang:37	1.42308	NA	NA	NA	NA	NA	NA	NA	NA	Zhang, X., Asara, J. M., Adamec, J., Ouzzani, M., & Elmagarmid, A. K. (2005). Data pre-processing in liquid chromatography–mass spectrometry-based proteomics. Bioinformatics, 21(21), 4054-4059.
xcmswithcorrection	2006	Analytical chemistry	5.636	103	1339	3168	Gary Siuzdak:65	Gary Siuzdak:3.42	Gary Siuzdak:87	2.80645	NA	NA	NA	NA	NA	NA	NA	NA	Smith, C. A., Want, E. J., O'Maille, G., Abagyan, R., & Siuzdak, G. (2006). XCMS: processing mass spectrometry data for metabolite profiling using nonlinear peak alignment, matching, and identification. Analytical chemistry, 78(3), 779-787.
xcmswithoutretentiontime	2006	Analytical chemistry	5.636	103	1339	3168	Gary Siuzdak:65	Gary Siuzdak:3.42	Gary Siuzdak:87	2.80645	NA	NA	NA	NA	NA	NA	NA	NA	Smith, C. A., Want, E. J., O'Maille, G., Abagyan, R., & Siuzdak, G. (2006). XCMS: processing mass spectrometry data for metabolite profiling using nonlinear peak alignment, matching, and identification. Analytical chemistry, 78(3), 779-787.
zema	NA	NA	NA	NA	NA	NA	NA	NA	NA	NA	NA	NA	NA	NA	NA	NA	NA	NA	NA
zinbwave	2018	Nature communications	NA	NA	NA	229	NA		Jean-Philippe Vert:63	3.15	1.12	NA	NA	NA	NA	NA	NA	NA	Risso D, Perraudeau F, Gribkova S, Dudoit S, Vert JP. A general and flexible method for signal extraction from single-cell RNA-seq data. Nature communications. 2018 Jan 18;9(1):1-7.

## Sheet: Table S3journalInfo2020
numTools	h5-index (2020)	journal
1	57	ACS Synthetic Biology
1	43	Acta Crystallographica Section D: Biological Crystallography
1	NA	Advances in bioinformatics
4	19	Algorithms for molecular biology
1	85	American Journal of Human Genetics
2	110	Analytical chemistry
1	NA	Annual International Conference on Research in Computational Molecular Biology
1	70	Applied and environmental microbiology
1	NA	arXiv Data Structures and Algorithms (cs.DS)
2	NA	arXiv Genomics (q-bio.GN)
136	125	Bioinformatics
1	25	Bioinformatics and Biomedicine (BIBM), 2010 IEEE International Conference on
17	NA	BioRxiv
3	25	Biostatistics
37	63	BMC bioinformatics
1	48	BMC biology
1	42	BMC evolutionary biology
5	74	BMC genomics
1	14	BMC proceedings
1	44	BMC research notes
6	65	Briefings in bioinformatics
1	16	Cancer Informatics
3	269	Cell
2	128	Cell Reports
2	114	Cell stem cell
2	63	Cell systems
1	10	Communications for statistical applications and methods
1	NA	Computer Journal.
1	111	Current Biology
3	58	Entropy
1	70	Evolutionary Computation, IEEE Transactions on
2	70	F1000Research
2	61	Frontiers in genetics
1	59	Gene
26	114	Genome Biology
4	71	Genome medicine
33	91	Genome research
1	32	Genomics
3	51	GigaScience
1	NA	Information and Media Technologies
1	23	International Conference on Research in Computational Molecular Biology
1	18	International journal of data science and analytics
1	15	International Journal of Chemical Reactor Engineering
1	NA	International Workshop on Algorithms in Bioinformatic
2	23	Journal of computational biology
1	32	Journal of microbiological methods
10	67	Journal of molecular biology
1	21	Journal of Molecular Evolution
1	48	Journal of the Royal Statistical Society
1	NA	Kernel methods in computational biology (book)
1	NA	Machine Learning: ECML 2006
2	59	Methods
1	34	Methods in enzymology
2	NA	MIT press
3	77	Molecular biology and evolution
1	59	Molecular & Cellular Proteomics
2	54	Molecular phylogenetics and evolution
2	58	Molecular systems biology
1	376	Nature
11	154	Nature biotechnology
1	111	Nature cell biology
4	273	Nature communications
3	180	Nature genetics
22	151	Nature methods
1	91	Nature protocols
1	84	Nature Structural & Molecular Biology
37	219	Nucleic acids research
2	25	Pacific Symposium on Biocomputing
2	65	PeerJ
8	84	PLoS computational biology
2	87	PLoS Genetics
12	175	PloS one
1		Proceedings of the VLDB Endowment
8	228	Proceedings of the National Academy of Sciences
1	198	Proc. of Neural Information Processing Systems (NIPS'01)
1	NA	Proc. of the 11st Conf. of the European Chapter of the Association for Computational Linguistics (EACL'06)
2	NA	Proc. of the 2007 Joint Conf. on Empirical Methods in Natural Language Processing and Computational Natural Language Learning (EMNLP-CoNLL)
1	NA	Protein engineering
2	43	Protein science
2	39	Proteins: Structure, Function, and Bioinformatics
1	49	Proteomics
1	47	RNA
1	356	Science
1	50	Science immunology
1	13	Statistical applications in genetics and molecular biology
1	37	Statistical Science
1	NA	Stochastic algorithms: foundations and applications
4	62	Systematic biology
2	31	Taxon
6	85	The American Journal of Human Genetics
1	13	The CRISPR Journal
1	22	Wellcome open research

## Sheet: Table S4articleScores2005-2015
articleScore(monoWord)	articleScore(diWord)	PMID	Title	Abstract
318.205	794.655	http://www.ncbi.nlm.nih.gov/pubmed/24708189	training	Comparison of mapping algorithms used in high-throughput sequencing: application to Ion Torrent data.	The rapid evolution in high-throughput sequencing (HTS) technologies has opened up new perspectives in several research fields and led to the production of large volumes of sequence data. A fundamental step in HTS data analysis is the mapping of reads onto reference sequences. Choosing a suitable mapper for a given technology and a given application is a subtle task because of the difficulty of e…
323.043	760.277	http://www.ncbi.nlm.nih.gov/pubmed/20617200	training	A comprehensive benchmark of kernel methods to extract protein-protein interactions from literature.	The most important way of conveying new findings in biomedical research is scientific publication. Extraction of protein-protein interactions (PPIs) reported in scientific publications is one of the core topics of text mining in the life sciences. Recently, a new class of such methods has been proposed - convolution kernels that identify PPIs using deep parses of sentences. However, comparing pub…
260.972	748.214	http://www.ncbi.nlm.nih.gov/pubmed/18793413	training	Critical assessment of alignment procedures for LC-MS proteomics and metabolomics measurements.	Liquid chromatography coupled to mass spectrometry (LC-MS) has become a prominent tool for the analysis of complex proteomics and metabolomics samples. In many applications multiple LC-MS measurements need to be compared, e. g. to improve reliability or to combine results from different samples in a statistical comparative analysis. As in all physical experiments, LC-MS data are affected by uncer…
291.545	705.847	http://www.ncbi.nlm.nih.gov/pubmed/25198770	training	GABenchToB: a genome assembly benchmark tuned on bacteria and benchtop sequencers.	De novo genome assembly is the process of reconstructing a complete genomic sequence from countless small sequencing reads. Due to the complexity of this task, numerous genome assemblers have been developed to cope with different requirements and the different kinds of data provided by sequencers within the fast evolving field of next-generation sequencing technologies. In particular, the recentl…
241.966	702.694	http://www.ncbi.nlm.nih.gov/pubmed/15701525	training	Comprehensive evaluation of protein structure alignment methods: scoring by geometric measures.	We report the largest and most comprehensive comparison of protein structural alignment methods. Specifically, we evaluate six publicly available structure alignment programs: SSAP, STRUCTAL, DALI, LSQMAN, CE and SSM by aligning all 8,581,970 protein structure pairs in a test set of 2930 protein domains specially selected from CATH v.2.4 to ensure sequence diversity. We consider an alignment good…
260.478	699.466	http://www.ncbi.nlm.nih.gov/pubmed/21856737	training	Comparative analysis of algorithms for next-generation sequencing read alignment.	The advent of next-generation sequencing (NGS) techniques presents many novel opportunities for many applications in life sciences. The vast number of short reads produced by these techniques, however, pose significant computational challenges. The first step in many types of genomic analysis is the mapping of short reads to a reference genome, and several groups have developed dedicated algorith…
325.898	679.72	http://www.ncbi.nlm.nih.gov/pubmed/24602402	training	Assessing the efficiency of multiple sequence alignment programs.	Multiple sequence alignment (MSA) is an extremely useful tool for molecular and evolutionary biology and there are several programs and algorithms available for this purpose. Although previous studies have compared the alignment accuracy of different MSA programs, their computational time and memory usage have not been systematically evaluated. Given the unprecedented amount of data produced by n…
259.597	675.346	http://www.ncbi.nlm.nih.gov/pubmed/23758764	training	Benchmarking short sequence mapping tools.	The development of next-generation sequencing instruments has led to the generation of millions of short sequences in a single run. The process of aligning these reads to a reference genome is time consuming and demands the development of fast and accurate alignment tools. However, the current proposed tools make different compromises between the accuracy and the speed of mapping. Moreover, many …
297.973	662.244	http://www.ncbi.nlm.nih.gov/pubmed/22172045	training	Performance analysis of novel methods for detecting epistasis.	Epistasis is recognized fundamentally important for understanding the mechanism of disease-causing genetic variation. Though many novel methods for detecting epistasis have been proposed, few studies focus on their comparison. Undertaking a comprehensive comparison study is an urgent task and a pathway of the methods to real applications. This paper aims at a comparison study of epistasis detecti…
209.17	658.256	http://www.ncbi.nlm.nih.gov/pubmed/22152123	training	Fast and accurate methods for phylogenomic analyses.	Species phylogenies are not estimated directly, but rather through phylogenetic analyses of different gene datasets. However, true gene trees can differ from the true species tree (and hence from one another) due to biological processes such as horizontal gene transfer, incomplete lineage sorting, and gene duplication and loss, so that no single gene tree is a reliable estimate of the species tre…
255.285	657.568	http://www.ncbi.nlm.nih.gov/pubmed/23593445	training	An improved swarm optimization for parameter estimation and biological model selection.	One of the key aspects of computational systems biology is the investigation on the dynamic biological processes within cells. Computational models are often required to elucidate the mechanisms and principles driving the processes because of the nonlinearity and complexity. The models usually incorporate a set of parameters that signify the physical properties of the actual biological systems. I…
233.139	649.295	http://www.ncbi.nlm.nih.gov/pubmed/25511303	training	Comparisons of computational methods for differential alternative splicing detection using RNA-seq in plant systems.	Alternative Splicing (AS) as a post-transcription regulation mechanism is an important application of RNA-seq studies in eukaryotes. A number of software and computational methods have been developed for detecting AS. Most of the methods, however, are designed and tested on animal data, such as human and mouse. Plants genes differ from those of animals in many ways, e.g., the average intron size …
228.019	625.951	http://www.ncbi.nlm.nih.gov/pubmed/25521762	training	Assessment of de novo assemblers for draft genomes: a case study with fungal genomes.	Recently, large bio-projects dealing with the release of different genomes have transpired. Most of these projects use next-generation sequencing platforms. As a consequence, many de novo assembly tools have evolved to assemble the reads generated by these platforms. Each tool has its own inherent advantages and disadvantages, which make the selection of an appropriate tool a challenging task. We…
180.379	619.604	http://www.ncbi.nlm.nih.gov/pubmed/21483869	training	A comprehensive benchmark study of multiple sequence alignment methods: current challenges and future perspectives.	Multiple comparison or alignmentof protein sequences has become a fundamental tool in many different domains in modern molecular biology, from evolutionary studies to prediction of 2D/3D structure, molecular function and inter-molecular interactions etc. By placing the sequence in the framework of the overall family, multiple alignments can be used to identify conserved features and to highlight …
258.909	605.016	http://www.ncbi.nlm.nih.gov/pubmed/21113338	training	Multiple sequence alignment: a major challenge to large-scale phylogenetics.	Over the last decade, dramatic advances have been made in developing methods for large-scale phylogeny estimation, so that it is now feasible for investigators with moderate computational resources to obtain reasonable solutions to maximum likelihood and maximum parsimony, even for datasets with a few thousand sequences. There has also been progress on developing methods for multiple sequence ali…
200.611	597.153	http://www.ncbi.nlm.nih.gov/pubmed/19046431	training	Comparison of methods for estimating the nucleotide substitution matrix.	The nucleotide substitution rate matrix is a key parameter of molecular evolution. Several methods for inferring this parameter have been proposed, with different mathematical bases. These methods include counting sequence differences and taking the log of the resulting probability matrices, methods based on Markov triples, and maximum likelihood methods that infer the substitution probabilities …
200.469	584.777	http://www.ncbi.nlm.nih.gov/pubmed/15840834	training	All are not equal: a benchmark of different homology modeling programs.	Modeling a protein structure based on a homologous structure is a standard method in structural biology today. In this process an alignment of a target protein sequence onto the structure of a template(s) is used as input to a program that constructs a 3D model. It has been shown that the most important factor in this process is the correctness of the alignment and the choice of the best template…
204.435	581.122	http://www.ncbi.nlm.nih.gov/pubmed/22132132	training	RAxML and FastTree: comparing two methods for large-scale maximum likelihood phylogeny estimation.	Statistical methods for phylogeny estimation, especially maximum likelihood (ML), offer high accuracy with excellent theoretical properties. However, RAxML, the current leading method for large-scale ML estimation, can require weeks or longer when used on datasets with thousands of molecular sequences. Faster methods for ML estimation, among them FastTree, have also been developed, but their rela…
241.547	569.701	http://www.ncbi.nlm.nih.gov/pubmed/17062146	training	The accuracy of several multiple sequence alignment programs for proteins.	There have been many algorithms and software programs implemented for the inference of multiple sequence alignments of protein and DNA sequences. The &quot;true&quot; alignment is usually unknown due to the incomplete knowledge of the evolutionary history of the sequences, making it difficult to gauge the relative accuracy of the programs. We tested nine of the most often used protein alignment p…
190.737	560.607	http://www.ncbi.nlm.nih.gov/pubmed/24839440	training	Objective and comprehensive evaluation of bisulfite short read mapping tools.	Background. Large-scale bisulfite treatment and short reads sequencing technology allow comprehensive estimation of methylation states of Cs in the genomes of different tissues, cell types, and developmental stages. Accurate characterization of DNA methylation is essential for understanding genotype phenotype association, gene and environment interaction, diseases, and cancer. Aligning bisulfite …
170.574	546.746	http://www.ncbi.nlm.nih.gov/pubmed/23393030	training	Comparative study of de novo assembly and genome-guided assembly strategies for transcriptome reconstruction based on RNA-Seq.	Transcriptome reconstruction is an important application of RNA-Seq, providing critical information for further analysis of transcriptome. Although RNA-Seq offers the potential to identify the whole picture of transcriptome, it still presents special challenges. To handle these difficulties and reconstruct transcriptome as completely as possible, current computational approaches mainly employ two…
198.218	525.211	http://www.ncbi.nlm.nih.gov/pubmed/21423806	training	A practical comparison of de novo genome assembly software tools for next-generation sequencing technologies.	The advent of next-generation sequencing technologies is accompanied with the development of many whole-genome sequence assembly methods and software, especially for de novo fragment assembly. Due to the poor knowledge about the applicability and performance of these software tools, choosing a befitting assembler becomes a tough task. Here, we provide the information of adaptivity for each progra…
153.197	515.819	http://www.ncbi.nlm.nih.gov/pubmed/18287116	training	Empirical comparison of ab initio repeat finding programs.	Identification of dispersed repetitive elements can be difficult, especially when elements share little or no homology with previously described repeats. Consequently, a growing number of computational tools have been designed to identify repetitive elements in an ab initio manner, i.e. without using prior sequence data. Here we present the results of side-by-side evaluations of six of the most w…
203.034	507.01	http://www.ncbi.nlm.nih.gov/pubmed/23842808	training	Naive binning improves phylogenomic analyses.	Species tree estimation in the presence of incomplete lineage sorting (ILS) is a major challenge for phylogenomic analysis. Although many methods have been developed for this problem, little is understood about the relative performance of these methods when estimated gene trees are poorly estimated, owing to inadequate phylogenetic signal. We explored the performance of some methods for estimatin…
145.304	505.846	http://www.ncbi.nlm.nih.gov/pubmed/22574964	training	A comparative evaluation of sequence classification programs.	A fundamental problem in modern genomics is to taxonomically or functionally classify DNA sequence fragments derived from environmental sampling (i.e., metagenomics). Several different methods have been proposed for doing this effectively and efficiently, and many have been implemented in software. In addition to varying their basic algorithmic approach to classification, some methods screen sequ…
242.115	499.058	http://www.ncbi.nlm.nih.gov/pubmed/24086547	training	Comparing memory-efficient genome assemblers on stand-alone and cloud infrastructures.	A fundamental problem in bioinformatics is genome assembly. Next-generation sequencing (NGS) technologies produce large volumes of fragmented genome reads, which require large amounts of memory to assemble the complete genome efficiently. With recent improvements in DNA sequencing technologies, it is expected that the memory footprint required for the assembly process will increase dramatically a…
214.64	493.684	http://www.ncbi.nlm.nih.gov/pubmed/19179695	training	Barking up the wrong treelength: the impact of gap penalty on alignment and tree accuracy.	Several methods have been developed for simultaneous estimation of alignment and tree, of which POY is the most popular. In a 2007 paper published in Systematic Biology, Ogden and Rosenberg reported on a simulation study in which they compared POY to estimating the alignment using ClustalW and then analyzing the resultant alignment using maximum parsimony. They found that ClustalW+MP outperformed…
188.999	458.081	http://www.ncbi.nlm.nih.gov/pubmed/25777524	training	WGBSSuite: simulating whole-genome bisulphite sequencing data and benchmarking differential DNA methylation analysis tools.	As the number of studies looking at differences between DNA methylation increases, there is a growing demand to develop and benchmark statistical methods to analyse these data. To date no objective approach for the comparison of these methods has been developed and as such it remains difficult to assess which analysis tool is most appropriate for a given experiment. As a result, there is an unmet…
200.257	453.385	http://www.ncbi.nlm.nih.gov/pubmed/24526711	training	A benchmark for comparison of cell tracking algorithms.	Automatic tracking of cells in multidimensional time-lapse fluorescence microscopy is an important task in many biomedical applications. A novel framework for objective evaluation of cell tracking algorithms has been established under the auspices of the IEEE International Symposium on Biomedical Imaging 2013 Cell Tracking Challenge. In this article, we present the logistics, datasets, methods an…
192.499	437.726	http://www.ncbi.nlm.nih.gov/pubmed/22492192	training	A survey of error-correction methods for next-generation sequencing.	Error Correction is important for most next-generation sequencing applications because highly accurate sequenced reads will likely lead to higher quality results. Many techniques for error correction of sequencing data from next-gen platforms have been developed in the recent years. However, compared with the fast development of sequencing technologies, there is a lack of standardized evaluation …
159.491	421.017	http://www.ncbi.nlm.nih.gov/pubmed/22506536	training	Mapping reads on a genomic sequence: an algorithmic overview and a practical comparative analysis.	Mapping short reads against a reference genome is classically the first step of many next-generation sequencing data analyses, and it should be as accurate as possible. Because of the large number of reads to handle, numerous sophisticated algorithms have been developped in the last 3 years to tackle this problem. In this article, we first review the underlying algorithms used in most of the exis…
182.461	404.622	http://www.ncbi.nlm.nih.gov/pubmed/19126200	training	Comparison of public peak detection algorithms for MALDI mass spectrometry data analysis.	In mass spectrometry (MS) based proteomic data analysis, peak detection is an essential step for subsequent analysis. Recently, there has been significant progress in the development of various peak detection algorithms. However, neither a comprehensive survey nor an experimental comparison of these algorithms is yet available. The main objective of this paper is to provide such a survey and to c…
147.525	365.479	http://www.ncbi.nlm.nih.gov/pubmed/21615913	training	A novel and well-defined benchmarking method for second generation read mapping.	Second generation sequencing technologies yield DNA sequence data at ultra high-throughput. Common to most biological applications is a mapping of the reads to an almost identical or highly similar reference genome. The assessment of the quality of read mapping results is not straightforward and has not been formalized so far. Hence, it has not been easy to compare different read mapping approach…
135.661	334.966	http://www.ncbi.nlm.nih.gov/pubmed/25574120	training	Evaluating the accuracy and efficiency of multiple sequence alignment methods.	A comparison of 10 most popular Multiple Sequence Alignment (MSA) tools, namely, MUSCLE, MAFFT(L-INS-i), MAFFT (FFT-NS-2), T-Coffee, ProbCons, SATe, Clustal Omega, Kalign, Multalin, and Dialign-TX is presented. We also focused on the significance of some implementations embedded in algorithm of each tool. Based on 10 simulated trees of different number of taxa generated by R, 400 known alignments…
85.9266	308.436	http://www.ncbi.nlm.nih.gov/pubmed/25760244	training	An assessment of bacterial small RNA target prediction programs.	Most bacterial regulatory RNAs exert their function through base-pairing with target RNAs. Computational prediction of targets is a busy research field that offers biologists a variety of web sites and software. However, it is difficult for a non-expert to evaluate how reliable those programs are. Here, we provide a simple benchmark for bacterial sRNA target prediction based on trusted E. coli sR…
123.718	301.799	http://www.ncbi.nlm.nih.gov/pubmed/21525877	training	Evaluation of next-generation sequencing software in mapping and assembly.	Next-generation high-throughput DNA sequencing technologies have advanced progressively in sequence-based genomic research and novel biological applications with the promise of sequencing DNA at unprecedented speed. These new non-Sanger-based technologies feature several advantages when compared with traditional sequencing methods in terms of higher sequencing speed, lower per run cost and higher…
121.697	300.322	http://www.ncbi.nlm.nih.gov/pubmed/21677664	checked	WITHDRAWN: Evaluation of next-generation sequencing software in mapping and assembly.	Next-generation high-throughput DNA sequencing technologies have advanced progressively in sequence-based genomic research and novel biological applications with the promise of sequencing DNA at unprecedented speed. These new non-Sanger-based technologies feature several advantages, when compared with traditional sequencing methods in terms of higher sequencing speed, lower per run cost and highe…
72.1023	240.938	http://www.ncbi.nlm.nih.gov/pubmed/22287634	training	Performance comparison and evaluation of software tools for microRNA deep-sequencing data analysis.	With the development of next-generation sequencing (NGS) techniques, many software tools have emerged for the discovery of novel microRNAs (miRNAs) and for analyzing the miRNAs expression profiles. An overall evaluation of these diverse software tools is lacking. In this study, we evaluated eight software tools based on their common feature and key algorithms. Three deep-sequencing data sets were…
65.4937	228.249	http://www.ncbi.nlm.nih.gov/pubmed/17151342	training	Exploring genomic dark matter: a critical assessment of the performance of homology search methods on noncoding RNA.	Homology search is one of the most ubiquitous bioinformatic tasks, yet it is unknown how effective the currently available tools are for identifying noncoding RNAs (ncRNAs). In this work, we use reliable ncRNA data sets to assess the effectiveness of methods such as BLAST, FASTA, HMMer, and Infernal. Surprisingly, the most popular homology search methods are often the least accurate. As a result,…
184.701	180.409	http://www.ncbi.nlm.nih.gov/pubmed/21934137	checked	SuperFine: fast and accurate supertree estimation.	Many research groups are estimating trees containing anywhere from a few thousands to hundreds of thousands of species, toward the eventual goal of the estimation of a Tree of Life, containing perhaps as many as several million leaves. These phylogenetic estimations present enormous computational challenges, and current computational methods are likely to fail to run even on data sets in the low …
107.716	164.006	http://www.ncbi.nlm.nih.gov/pubmed/21636596	checked	Comparative studies of de novo assembly tools for next-generation sequencing technologies.	Several new de novo assembly tools have been developed recently to assemble short sequencing reads generated by next-generation sequencing platforms. However, the performance of these tools under various conditions has not been fully investigated, and sufficient information is not currently available for informed decisions to be made regarding the tool that would be most likely to produce the bes…
148.096	142.204	http://www.ncbi.nlm.nih.gov/pubmed/21113335	checked	Benchmark datasets and software for developing and testing methods for large-scale multiple sequence alignment and phylogenetic inference.	We have assembled a collection of web pages that contain benchmark datasets and software tools to enable the evaluation of the accuracy and scalability of computational methods for estimating evolutionary relationships. They provide a resource to the scientific community for development of new alignment and tree inference methods on very difficult datasets. The datasets are intended to help addre…
86.006	117.994	http://www.ncbi.nlm.nih.gov/pubmed/24565220	checked	Missing value imputation for microarray data: a comprehensive comparison study and a web tool.	Microarray data are usually peppered with missing values due to various reasons. However, most of the downstream analyses for microarray data require complete datasets. Therefore, accurate algorithms for missing value estimation are needed for improving the performance of microarray data analyses. Although many algorithms have been developed, there are many debates on the selection of the optimal…
3.6854	96.2328	http://www.ncbi.nlm.nih.gov/pubmed/20377449	checked	How many bootstrap replicates are necessary?	Phylogenetic bootstrapping (BS) is a standard technique for inferring confidence values on phylogenetic trees that is based on reconstructing many trees from minor variations of the input data, trees called replicates. BS is used with all phylogenetic reconstruction approaches, but we focus here on one of the most popular, maximum likelihood (ML). Because ML inference is so computationally demand…
79.9394	96.1	http://www.ncbi.nlm.nih.gov/pubmed/16293191	checked	Ancestral sequence alignment under optimal conditions.	Multiple genome alignment is an important problem in bioinformatics. An important subproblem used by many multiple alignment approaches is that of aligning two multiple alignments. Many popular alignment algorithms for DNA use the sum-of-pairs heuristic, where the score of a multiple alignment is the sum of its induced pairwise alignment scores. However, the biological meaning of the sum-of-pairs…
48.8397	93.6157	http://www.ncbi.nlm.nih.gov/pubmed/11835508	checked	A study on protein sequence alignment quality.	One of the most central methods in bioinformatics is the alignment of two protein or DNA sequences. However, so far large-scale benchmarks examining the quality of these alignments are scarce. On the other hand, recently several large-scale studies of the capacity of different methods to identify related sequences has led to new insights about the performance of fold recognition methods. To incre…
74.8801	91.9911	http://www.ncbi.nlm.nih.gov/pubmed/14962936	checked	A comparison of scoring functions for protein sequence profile alignment.	In recent years, several methods have been proposed for aligning two protein sequence profiles, with reported improvements in alignment accuracy and homolog discrimination versus sequence-sequence methods (e.g. BLAST) and profile-sequence methods (e.g. PSI-BLAST). Profile-profile alignment is also the iterated step in progressive multiple sequence alignment algorithms such as CLUSTALW. However, l…
95.4653	87.9716	http://www.ncbi.nlm.nih.gov/pubmed/22689772	checked	DACTAL: divide-and-conquer trees (almost) without alignments.	While phylogenetic analyses of datasets containing 1000-5000 sequences are challenging for existing methods, the estimation of substantially larger phylogenies poses a problem of much greater complexity and scale. We present DACTAL, a method for phylogeny estimation that produces trees from unaligned sequence datasets without ever needing to estimate an alignment on the entire dataset. DACTAL com…
27.3239	86.5431	http://www.ncbi.nlm.nih.gov/pubmed/21232129	checked	Combining gene prediction methods to improve metagenomic gene annotation.	Traditional gene annotation methods rely on characteristics that may not be available in short reads generated from next generation technology, resulting in suboptimal performance for metagenomic (environmental) samples. Therefore, in recent years, new programs have been developed that optimize performance on short reads. In this work, we benchmark three metagenomic gene prediction programs and c…
56.8062	83.9825	http://www.ncbi.nlm.nih.gov/pubmed/25572610	checked	Disk covering methods improve phylogenomic analyses.	With the rapid growth rate of newly sequenced genomes, species tree inference from multiple genes has become a basic bioinformatics task in comparative and evolutionary biology. However, accurate species tree estimation is difficult in the presence of gene tree discordance, which is often due to incomplete lineage sorting (ILS), modelled by the multi-species coalescent. Several highly accurate co…
23.4583	77.198	http://www.ncbi.nlm.nih.gov/pubmed/20238416	checked	Strategies of non-sequential protein structure alignments.	Due to the large number of available protein structure alignment algorithms, a lot of effort has been made to define robust measures to evaluate their performances and the quality of generated alignments. Most quality measures involve the number of aligned residues and the RMSD. In this work, we analyze how these two properties are influenced by different residue assignment strategies as employed…
95.127	76.1516	http://www.ncbi.nlm.nih.gov/pubmed/25860434	checked	Re-alignment of the unmapped reads with base quality score.	Based on the next generation genome sequencing technologies, a variety of biological applications are developed, while alignment is the first step once the sequencing reads are obtained. In recent years, many software tools have been developed to efficiently and accurately align short reads to the reference genome. However, there are still many reads that can't be mapped to the reference genome, …
88.8322	74.4351	http://www.ncbi.nlm.nih.gov/pubmed/20834037	checked	Reptile: representative tiling for short read error correction.	Error correction is critical to the success of next-generation sequencing applications, such as resequencing and de novo genome sequencing. It is especially important for high-throughput short-read sequencing, where reads are much shorter and more abundant, and errors more frequent than in traditional Sanger sequencing. Processing massive numbers of short reads with existing error correction meth…
83.2536	74.1931	http://www.ncbi.nlm.nih.gov/pubmed/19542152	checked	SHREC: a short-read error correction method.	Second-generation sequencing technologies produce a massive amount of short reads in a single experiment. However, sequencing errors can cause major problems when using this approach for de novo sequencing applications. Moreover, existing error correction methods have been designed and optimized for shotgun sequencing. Therefore, there is an urgent need for the design of fast and accurate computa…
103.081	73.2903	http://www.ncbi.nlm.nih.gov/pubmed/22407710	checked	Alignment methods: strategies, challenges, benchmarking, and comparative overview.	Comparative evolutionary analyses of molecular sequences are solely based on the identities and differences detected between homologous characters. Errors in this homology statement, that is errors in the alignment of the sequences, are likely to lead to errors in the downstream analyses. Sequence alignment and phylogenetic inference are tightly connected and many popular alignment programs use t…
60.0829	73.1361	http://www.ncbi.nlm.nih.gov/pubmed/22962447	checked	Long read alignment based on maximal exact match seeds.	The explosive growth of next-generation sequencing datasets poses a challenge to the mapping of reads to reference genomes in terms of alignment quality and execution speed. With the continuing progress of high-throughput sequencing technologies, read length is constantly increasing and many existing aligners are becoming inefficient as generated reads grow larger. We present CUSHAW2, a paralleli…
95.1397	71.7927	http://www.ncbi.nlm.nih.gov/pubmed/21447171	checked	DecGPU: distributed error correction on massively parallel graphics processing units using CUDA and MPI.	Next-generation sequencing technologies have led to the high-throughput production of sequence data (reads) at low cost. However, these reads are significantly shorter and more error-prone than conventional Sanger shotgun reads. This poses a challenge for the de novo assembly in terms of assembly quality and scalability for large-scale short read datasets. We present DecGPU, the first parallel an…
62.5547	70.6778	http://www.ncbi.nlm.nih.gov/pubmed/21088030	checked	Anatomy of a hash-based long read sequence mapping algorithm for next generation DNA sequencing.	Recently, a number of programs have been proposed for mapping short reads to a reference genome. Many of them are heavily optimized for short-read mapping and hence are very efficient for shorter queries, but that makes them inefficient or not applicable for reads longer than 200 bp. However, many sequencers are already generating longer reads and more are expected to follow. For long read sequen…
134.064	67.1855	http://www.ncbi.nlm.nih.gov/pubmed/16343337	checked	Kalign--an accurate and fast multiple sequence alignment algorithm.	The alignment of multiple protein sequences is a fundamental step in the analysis of biological data. It has traditionally been applied to analyzing protein families for conserved motifs, phylogeny, structural properties, and to improve sensitivity in homology searching. The availability of complete genome sequences has increased the demands on multiple sequence alignment (MSA) programs. Current …
44.0724	66.7511	http://www.ncbi.nlm.nih.gov/pubmed/15758203	checked	Evaluating the performance of a successive-approximations approach to parameter optimization in maximum-likelihood phylogeny estimation.	Almost all studies that estimate phylogenies from DNA sequence data under the maximum-likelihood (ML) criterion employ an approximate approach. Most commonly, model parameters are estimated on some initial phylogenetic estimate derived using a rapid method (neighbor-joining or parsimony). Parameters are then held constant during a tree search, and ideally, the procedure is repeated until converge…
63.4893	64.7879	http://www.ncbi.nlm.nih.gov/pubmed/23685787	checked	Specificity control for read alignments using an artificial reference genome-guided false discovery rate.	Accurate estimation, comparison and evaluation of read mapping error rates is a crucial step in the processing of next-generation sequencing data, as further analysis steps and interpretation assume the correctness of the mapping results. Current approaches are either focused on sensitivity estimation and thereby disregard specificity or are based on read simulations. Although continuously improv…
65.1278	64.2717	http://www.ncbi.nlm.nih.gov/pubmed/21134245	checked	Accuracy of phylogeny reconstruction methods combining overlapping gene data sets.	The availability of many gene alignments with overlapping taxon sets raises the question of which strategy is the best to infer species phylogenies from multiple gene information. Methods and programs abound that use the gene alignment in different ways to reconstruct the species tree. In particular, different methods combine the original data at different points along the way from the underlying…
7.8603	63.8208	http://www.ncbi.nlm.nih.gov/pubmed/22399676	checked	Evolutionary inaccuracy of pairwise structural alignments.	Structural alignment methods are widely used to generate gold standard alignments for improving multiple sequence alignments and transferring functional annotations, as well as for assigning structural distances between proteins. However, the correctness of the alignments generated by these methods is difficult to assess objectively since little is known about the exact evolutionary history of mo…
49.8343	63.5787	http://www.ncbi.nlm.nih.gov/pubmed/26031838	checked	Current Methods for Automated Filtering of Multiple Sequence Alignments Frequently Worsen Single-Gene Phylogenetic Inference.	Phylogenetic inference is generally performed on the basis of multiple sequence alignments (MSA). Because errors in an alignment can lead to errors in tree estimation, there is a strong interest in identifying and removing unreliable parts of the alignment. In recent years several automated filtering approaches have been proposed, but despite their popularity, a systematic and comprehensive compa…
38.3952	63.4971	http://www.ncbi.nlm.nih.gov/pubmed/19833741	checked	Fast and consistent estimation of species trees using supermatrix rooted triples.	Concatenated sequence alignments are often used to infer species-level relationships. Previous studies have shown that analysis of concatenated data using maximum likelihood (ML) can produce misleading results when loci have differing gene tree topologies due to incomplete lineage sorting. Here, we develop a polynomial time method that utilizes the modified mincut supertree algorithm to construct…
83.7223	63.3543	http://www.ncbi.nlm.nih.gov/pubmed/22174280	checked	SEPP: SATé-enabled phylogenetic placement.	We address the problem of Phylogenetic Placement, in which the objective is to insert short molecular sequences (called query sequences) into an existing phylogenetic tree and alignment on full-length sequences for the same gene. Phylogenetic placement has the potential to provide information beyond pure &quot;species identification&quot; (i.e., the association of metagenomic reads to existing sp…
11.2363	63.1749	http://www.ncbi.nlm.nih.gov/pubmed/19501178	checked	Coalescent methods for estimating phylogenetic trees.	We review recent models to estimate phylogenetic trees under the multispecies coalescent. Although the distinction between gene trees and species trees has come to the fore of phylogenetics, only recently have methods been developed that explicitly estimate species trees. Of the several factors that can cause gene tree heterogeneity and discordance with the species tree, deep coalescence due to r…
25.0831	63.1643	http://www.ncbi.nlm.nih.gov/pubmed/23441908	checked	A hybrid short read mapping accelerator.	The rapid growth of short read datasets poses a new challenge to the short read mapping problem in terms of sensitivity and execution speed. Existing methods often use a restrictive error model for computing the alignments to improve speed, whereas more flexible error models are generally too slow for large-scale applications. A number of short read mapping software tools have been proposed. Howe…
29.1732	61.1858	http://www.ncbi.nlm.nih.gov/pubmed/24185836	checked	Systematic evaluation of spliced alignment programs for RNA-seq data.	High-throughput RNA sequencing is an increasingly accessible method for studying gene structure and activity on a genome-wide scale. A critical step in RNA-seq data analysis is the alignment of partial transcript reads to a reference genome sequence. To assess the performance of current mapping software, we invited developers of RNA-seq aligners to process four large human and mouse RNA-seq data …
75.2551	61.1146	http://www.ncbi.nlm.nih.gov/pubmed/21984754	checked	FastSP: linear time calculation of alignment accuracy.	Multiple sequence alignment is a basic part of much biological research, including phylogeny estimation and protein structure and function prediction. Different alignments on the same set of unaligned sequences are often compared, sometimes in order to assess the accuracy of alignment methods or to infer a consensus alignment from a set of estimated alignments. Three of the standard techniques fo…
114.797	59.5523	http://www.ncbi.nlm.nih.gov/pubmed/23060612	checked	Towards the development of standardized methods for comparison, ranking and evaluation of structure alignments.	Pairwise alignment of protein structures is a fundamental task in structural bioinformatics. There are numerous computer programs in the public domain that produce alignments for a given pair of protein structures, but the results obtained by the various programs generally differ substantially. Hence, in the application of such programs the question arises which of the alignment programs are the …
32.0716	58.736	http://www.ncbi.nlm.nih.gov/pubmed/24131054	checked	Exact solutions for species tree inference from discordant gene trees.	Phylogenetic analysis has to overcome the grant challenge of inferring accurate species trees from evolutionary histories of gene families (gene trees) that are discordant with the species tree along whose branches they have evolved. Two well studied approaches to cope with this challenge are to solve either biologically informed gene tree parsimony (GTP) problems under gene duplication, gene los…
84.422	57.5497	http://www.ncbi.nlm.nih.gov/pubmed/17725841	checked	A comprehensive system for evaluation of remote sequence similarity detection.	Accurate and sensitive performance evaluation is crucial for both effective development of better structure prediction methods based on sequence similarity, and for the comparative analysis of existing methods. Up to date, there has been no satisfactory comprehensive evaluation method that (i) is based on a large and statistically unbiased set of proteins with clearly defined relationships; and (…
77.8827	57.3864	http://www.ncbi.nlm.nih.gov/pubmed/23665771	checked	GAGE-B: an evaluation of genome assemblers for bacterial organisms.	A large and rapidly growing number of bacterial organisms have been sequenced by the newest sequencing technologies. Cheaper and faster sequencing technologies make it easy to generate very high coverage of bacterial genomes, but these advances mean that DNA preparation costs can exceed the cost of sequencing for small genomes. The need to contain costs often results in the creation of only a sin…
69.9636	56.6803	http://www.ncbi.nlm.nih.gov/pubmed/25700475	checked	A Novel Approach to Multiple Sequence Alignment Using Multi-objective Evolutionary Algorithm Based on Decomposition.	Multiple sequence alignment (MSA) is a fundamental and key step for implementing other tasks in bioinformatics, such as phylogenetic analyses, identification of conserved motifs and domains, structure prediction. Despite the fact that there are many methods to implement MSA, biologically perfect alignment approaches are not found hitherto. This paper proposes a novel idea to perform MSA, where mu…
65.7756	55.8261	http://www.ncbi.nlm.nih.gov/pubmed/18229674	checked	The effect of the guide tree on multiple sequence alignments and subsequent phylogenetic analyses.	Many multiple sequence alignment methods (MSAs) use guide trees in conjunction with a progressive alignment technique to generate a multiple sequence alignment but use differing techniques to produce the guide tree and to perform the progressive alignment. In this paper we explore the consequences of changing the guide tree used for the alignment routine. We evaluate four leading MSA methods (Pro…
22.3462	55.6361	http://www.ncbi.nlm.nih.gov/pubmed/23424130	checked	Inferring optimal species trees under gene duplication and loss.	Species tree estimation from multiple markers is complicated by the fact that gene trees can differ from each other (and from the true species tree) due to several biological processes, one of which is gene duplication and loss. Local search heuristics for two NP-hard optimization problems - minimize gene duplications (MGD) and minimize gene duplications and losses (MGDL) - are popular techniques…
83.3842	55.6016	http://www.ncbi.nlm.nih.gov/pubmed/22229028	checked	Polynomial supertree methods revisited.	Supertree methods allow to reconstruct large phylogenetic trees by combining smaller trees with overlapping leaf sets into one, more comprehensive supertree. The most commonly used supertree method, matrix representation with parsimony (MRP), produces accurate supertrees but is rather slow due to the underlying hard optimization problem. In this paper, we present an extensive simulation study com…
53.6228	55.2776	http://www.ncbi.nlm.nih.gov/pubmed/16954142	checked	Probalign: multiple sequence alignment using partition function posterior probabilities.	The maximum expected accuracy optimization criterion for multiple sequence alignment uses pairwise posterior probabilities of residues to align sequences. The partition function methodology is one way of estimating these probabilities. Here, we combine these two ideas for the first time to construct maximal expected accuracy sequence alignments. We bridge the two techniques within the program Pro…
29.9979	54.4175	http://www.ncbi.nlm.nih.gov/pubmed/10529083	checked	An experimental comparison of neural algorithms for independent component analysis and blind separation.	In this paper, we compare the performance of five prominent neural or adaptive algorithms designed for Independent Component Analysis (ICA) and blind source separation (BSS). In the first part of the study, we use artificial data for comparing the accuracy, convergence speed, computational load, and other relevant properties of the algorithms. In the second part, the algorithms are applied to thr…
128.408	54.2173	http://www.ncbi.nlm.nih.gov/pubmed/15857510	checked	Scoredist: a simple and robust protein sequence distance estimator.	Distance-based methods are popular for reconstructing evolutionary trees thanks to their speed and generality. A number of methods exist for estimating distances from sequence alignments, which often involves some sort of correction for multiple substitutions. The problem is to accurately estimate the number of true substitutions given an observed alignment. So far, the most accurate protein dist…
90.4785	54.0183	http://www.ncbi.nlm.nih.gov/pubmed/17081053	checked	Performance evaluation of existing de novo sequencing algorithms.	Two methods have been developed for protein identification from tandem mass spectra: database searching and de novo sequencing. De novo sequencing identifies peptide directly from tandem mass spectra. Among many proposed algorithms, we evaluated the performance of the five de novo sequencing algorithms, AUDENS, Lutefisk, NovoHMM, PepNovo, and PEAKS. Our evaluation methods are based on calculation…
56.9151	53.6161	http://www.ncbi.nlm.nih.gov/pubmed/11116328	checked	Efficiency of the neighbor-joining method in reconstructing deep and shallow evolutionary relationships in large phylogenies.	The neighbor-joining (NJ) method is widely used in reconstructing large phylogenies because of its computational speed and the high accuracy in phylogenetic inference as revealed in computer simulation studies. However, most computer simulation studies have quantified the overall performance of the NJ method in terms of the percentage of branches inferred correctly or the percentage of replicatio…
66.2861	53.1617	http://www.ncbi.nlm.nih.gov/pubmed/24273245	checked	A classification approach for DNA methylation profiling with bisulfite next-generation sequencing data.	With the advent of high-throughput sequencing technology, bisulfite-sequencing-based DNA methylation profiling methods have emerged as the most promising approaches due to their single-base resolution and genome-wide coverage. However, statistical analysis methods for analyzing this type of methylation data are not well developed. Although the most widely used proportion-based estimation method i…
94.775	53.0464	http://www.ncbi.nlm.nih.gov/pubmed/18199023	checked	Short quartet puzzling: a new quartet-based phylogeny reconstruction algorithm.	Quartet-based phylogeny reconstruction methods, such as Quartet Puzzling, were introduced in the hope that they might be competitive with maximum likelihood methods, without being as computationally intensive. However, despite the numerous quartet-based methods that have been developed, their performance in simulation has been disappointing. In particular, Ranwez and Gascuel, the developers of on…
94.5436	52.3118	http://www.ncbi.nlm.nih.gov/pubmed/23872968	checked	On the accuracy of short read mapping.	The development of high-throughput sequencing technologies has revolutionized the way we study genomes and gene regulation. In a single experiment, millions of reads are produced. To gain knowledge from these experiments the first thing to be done is finding the genomic origin of the reads, i.e., mapping the reads to a reference genome. In this new situation, conventional alignment tools are obso…
20.2859	50.8452	http://www.ncbi.nlm.nih.gov/pubmed/24742000	checked	Selecting optimal partitioning schemes for phylogenomic datasets.	Partitioning involves estimating independent models of molecular evolution for different subsets of sites in a sequence alignment, and has been shown to improve phylogenetic inference. Current methods for estimating best-fit partitioning schemes, however, are only computationally feasible with datasets of fewer than 100 loci. This is a problem because datasets with thousands of loci are increasin…
47.3517	50.8385	http://www.ncbi.nlm.nih.gov/pubmed/25128196	checked	BESST--efficient scaffolding of large fragmented assemblies.	The use of short reads from High Throughput Sequencing (HTS) techniques is now commonplace in de novo assembly. Yet, obtaining contiguous assemblies from short reads is challenging, thus making scaffolding an important step in the assembly pipeline. Different algorithms have been proposed but many of them use the number of read pairs supporting a linking of two contigs as an indicator of reliabil…
39.7969	50.8346	http://www.ncbi.nlm.nih.gov/pubmed/17137519	checked	Improvement in accuracy of multiple sequence alignment using novel group-to-group sequence alignment algorithm with piecewise linear gap cost.	Multiple sequence alignment (MSA) is a useful tool in bioinformatics. Although many MSA algorithms have been developed, there is still room for improvement in accuracy and speed. In the alignment of a family of protein sequences, global MSA algorithms perform better than local ones in many cases, while local ones perform better than global ones when some sequences have long insertions or deletion…
25.062	49.9553	http://www.ncbi.nlm.nih.gov/pubmed/18694894	checked	Comparison of algorithms for pre-processing of SELDI-TOF mass spectrometry data.	Surface-enhanced laser desorption and ionization (SELDI) time of flight (TOF) is a mass spectrometry technology. The key features in a mass spectrum are its peaks. In order to locate the peaks and quantify their intensities, several pre-processing steps are required. Though different approaches to perform pre-processing have been proposed, there is no systematic study that compares their performa…
94.5637	49.8915	http://www.ncbi.nlm.nih.gov/pubmed/21569267	checked	Meta-alignment with crumble and prune: partitioning very large alignment problems for performance and parallelization.	Continuing research into the global multiple sequence alignment problem has resulted in more sophisticated and principled alignment methods. Unfortunately these new algorithms often require large amounts of time and memory to run, making it nearly impossible to run these algorithms on large datasets. As a solution, we present two general methods, Crumble and Prune, for breaking a phylogenetic ali…
67.0672	49.0352	http://www.ncbi.nlm.nih.gov/pubmed/23527109	checked	Comparative studies of copy number variation detection methods for next-generation sequencing technologies.	Copy number variation (CNV) has played an important role in studies of susceptibility or resistance to complex diseases. Traditional methods such as fluorescence in situ hybridization (FISH) and array comparative genomic hybridization (aCGH) suffer from low resolution of genomic regions. Following the emergence of next generation sequencing (NGS) technologies, CNV detection methods based on the s…
98.4473	48.1263	http://www.ncbi.nlm.nih.gov/pubmed/21611185	checked	Comparison of sequence reads obtained from three next-generation sequencing platforms.	Next-generation sequencing technologies enable the rapid cost-effective production of sequence data. To evaluate the performance of these sequencing technologies, investigation of the quality of sequence reads obtained from these methods is important. In this study, we analyzed the quality of sequence reads and SNP detection performance using three commercially available next-generation sequencer…
59.8476	47.8803	http://www.ncbi.nlm.nih.gov/pubmed/20080505	checked	Fast and accurate long-read alignment with Burrows-Wheeler transform.	Many programs for aligning short sequencing reads to a reference genome have been developed in the last 2 years. Most of them are very efficient for short reads but inefficient or not applicable for reads &gt;200 bp because the algorithms are heavily and specifically tuned for short queries with low sequencing error rate. However, some sequencing platforms already produce longer reads and others …
29.4199	47.8036	http://www.ncbi.nlm.nih.gov/pubmed/20678477	checked	Performance assessment of protein multiple sequence alignment algorithms based on permutation similarity measurement.	Protein multiple sequence alignment is an important bioinformatics tool. It has important applications in biological evolution analysis and protein structure prediction. A variety of alignment algorithms in this field have achieved great success. However, each algorithm has its own inherent deficiencies. In this paper, permutation similarity is proposed to evaluate several protein multiple sequen…
46.7634	47.4963	http://www.ncbi.nlm.nih.gov/pubmed/21210728	checked	Consistency properties of species tree inference by minimizing deep coalescences.	Methods for inferring species trees from sets of gene trees need to account for the possibility of discordance among the gene trees. Assuming that discordance is caused by incomplete lineage sorting, species tree estimates can be obtained by finding those species trees that minimize the number of &quot;deep&quot; coalescence events required for a given collection of gene trees. Efficient algorith…
15.8125	47.0662	http://www.ncbi.nlm.nih.gov/pubmed/23573036	checked	Searching microsatellites in DNA sequences: approaches used and tools developed.	Microsatellite instability associated genomic activities and evolutionary changes have led to a renewed focus on microsatellite research. In last decade, a number of microsatellite mining tools have been introduced based on different computational approaches. The choice is generally made between slow but exhaustive dynamic programming based approaches, or fast and incomplete heuristic methods. To…
41.1475	46.8715	http://www.ncbi.nlm.nih.gov/pubmed/25252708	checked	Near-optimal assembly for shotgun sequencing with noisy reads.	Recent work identified the fundamental limits on the information requirements in terms of read length and coverage depth required for successful de novo genome reconstruction from shotgun sequencing data, based on the idealistic assumption of no errors in the reads (noiseless reads). In this work, we show that even when there is noise in the reads, one can successfully reconstruct with informatio…
43.4224	46.7483	http://www.ncbi.nlm.nih.gov/pubmed/20550700	checked	Detecting lateral gene transfers by statistical reconciliation of phylogenetic forests.	To understand the evolutionary role of Lateral Gene Transfer (LGT), accurate methods are needed to identify transferred genes and infer their timing of acquisition. Phylogenetic methods are particularly promising for this purpose, but the reconciliation of a gene tree with a reference (species) tree is computationally hard. In addition, the application of these methods to real data raises the pro…
67.6281	46.5864	http://www.ncbi.nlm.nih.gov/pubmed/22988817	checked	Mapping single molecule sequencing reads using basic local alignment with successive refinement (BLASR): application and theory.	Recent methods have been developed to perform high-throughput sequencing of DNA by Single Molecule Sequencing (SMS). While Next-Generation sequencing methods may produce reads up to several hundred bases long, SMS sequencing produces reads up to tens of kilobases long. Existing alignment methods are either too inefficient for high-throughput datasets, or not sensitive enough to align SMS reads, w…
50.9282	46.4	http://www.ncbi.nlm.nih.gov/pubmed/22923295	checked	RazerS 3: faster, fully sensitive read mapping.	During the past years, next-generation sequencing has become a key technology for many applications in the biomedical sciences. Throughput continues to increase and new protocols provide longer reads than currently available. In almost all applications, read mapping is a first step. Hence, it is crucial to have algorithms and implementations that perform fast, with high sensitivity, and are able …
76.1438	46.281	http://www.ncbi.nlm.nih.gov/pubmed/22559072	checked	Readjoiner: a fast and memory efficient string graph-based sequence assembler.	Ongoing improvements in throughput of the next-generation sequencing technologies challenge the current generation of de novo sequence assemblers. Most recent sequence assemblers are based on the construction of a de Bruijn graph. An alternative framework of growing interest is the assembly string graph, not necessitating a division of the reads into k-mers, but requiring fast algorithms for the …
50.6725	46.1193	http://www.ncbi.nlm.nih.gov/pubmed/22811546	checked	Fast and accurate read alignment for resequencing.	Next-generation sequence analysis has become an important task both in laboratory and clinical settings. A key stage in the majority sequence analysis workflows, such as resequencing, is the alignment of genomic reads to a reference genome. The accurate alignment of reads with large indels is a computationally challenging task for researchers. We introduce SeqAlto as a new algorithm for read alig…
55.1421	46.0394	http://www.ncbi.nlm.nih.gov/pubmed/21926437	checked	Parallel Niche Pareto AlineaGA--an evolutionary multiobjective approach on multiple sequence alignment.	Multiple sequence alignment is one of the most recurrent assignments in Bioinformatics. This method allows organizing a set of molecular sequences in order to expose their similarities and their differences. Although exact methods exist for solving this problem, their use is limited by the computing demands which are necessary for exploring such a large and complex search space. Genetic Algorithm…
39.4644	45.9489	http://www.ncbi.nlm.nih.gov/pubmed/22759417	checked	Consensus properties for the deep coalescence problem and their application for scalable tree search.	To infer a species phylogeny from unlinked genes, phylogenetic inference methods must confront the biological processes that create incongruence between gene trees and the species phylogeny. Intra-specific gene variation in ancestral species can result in deep coalescence, also known as incomplete lineage sorting, which creates incongruence between gene trees and the species tree. One approach to…
48.6635	45.4931	http://www.ncbi.nlm.nih.gov/pubmed/22563065	checked	BRAT-BW: efficient and accurate mapping of bisulfite-treated reads.	We introduce BRAT-BW, a fast, accurate and memory-efficient tool that maps bisulfite-treated short reads (BS-seq) to a reference genome using the FM-index (Burrows-Wheeler transform). BRAT-BW is significantly more memory efficient and faster on longer reads than current state-of-the-art tools for BS-seq data, without compromising on accuracy. BRAT-BW is a part of a software suite for genome-wide …
88.4148	45.444	http://www.ncbi.nlm.nih.gov/pubmed/22646090	checked	MergeAlign: improving multiple sequence alignment performance by dynamic reconstruction of consensus multiple sequence alignments.	The generation of multiple sequence alignments (MSAs) is a crucial step for many bioinformatic analyses. Thus improving MSA accuracy and identifying potential errors in MSAs is important for a wide range of post-genomic research. We present a novel method called MergeAlign which constructs consensus MSAs from multiple independent MSAs and assigns an alignment precision score to each column. Using…
56.5588	45.0938	http://www.ncbi.nlm.nih.gov/pubmed/25963975	checked	Species Tree Inference Using a Mixture Model.	Species tree reconstruction has been a subject of substantial research due to its central role across biology and medicine. A species tree is often reconstructed using a set of gene trees or by directly using sequence data. In either of these cases, one of the main confounding phenomena is the discordance between a species tree and a gene tree due to evolutionary events such as duplications and l…
3.8205	44.9378	http://www.ncbi.nlm.nih.gov/pubmed/21092284	checked	Pash 3.0: A versatile software package for read mapping and integrative analysis of genomic and epigenomic variation using massively parallel DNA sequencing.	Massively parallel sequencing readouts of epigenomic assays are enabling integrative genome-wide analyses of genomic and epigenomic variation. Pash 3.0 performs sequence comparison and read mapping and can be employed as a module within diverse configurable analysis pipelines, including ChIP-Seq and methylome mapping by whole-genome bisulfite sequencing. Pash 3.0 generally matches the accuracy an…
37.6594	44.4372	http://www.ncbi.nlm.nih.gov/pubmed/21296751	checked	GOSSIP: a method for fast and accurate global alignment of protein structures.	The database of known protein structures (PDB) is increasing rapidly. This results in a growing need for methods that can cope with the vast amount of structural data. To analyze the accumulating data, it is important to have a fast tool for identifying similar structures and clustering them by structural resemblance. Several excellent tools have been developed for the comparison of protein struc…
34.2102	44.3839	http://www.ncbi.nlm.nih.gov/pubmed/20064276	checked	Assembly complexity of prokaryotic genomes using short reads.	De Bruijn graphs are a theoretical framework underlying several modern genome assembly programs, especially those that deal with very short reads. We describe an application of de Bruijn graphs to analyze the global repeat structure of prokaryotic genomes. We provide the first survey of the repeat structure of a large number of genomes. The analysis gives an upper-bound on the performance of geno…
14.9573	44.3623	http://www.ncbi.nlm.nih.gov/pubmed/16736488	checked	MUSTANG: a multiple structural alignment algorithm.	Multiple structural alignment is a fundamental problem in structural genomics. In this article, we define a reliable and robust algorithm, MUSTANG (MUltiple STructural AligNment AlGorithm), for the alignment of multiple protein structures. Given a set of protein structures, the program constructs a multiple alignment using the spatial information of the C(alpha) atoms in the set. Broadly based on…
11.4494	44.292	http://www.ncbi.nlm.nih.gov/pubmed/21989196	checked	Parameter estimation with bio-inspired meta-heuristic optimization: modeling the dynamics of endocytosis.	We address the task of parameter estimation in models of the dynamics of biological systems based on ordinary differential equations (ODEs) from measured data, where the models are typically non-linear and have many parameters, the measurements are imperfect due to noise, and the studied system can often be only partially observed. A representative task is to estimate the parameters in a model of…
77.3665	44.1348	http://www.ncbi.nlm.nih.gov/pubmed/20693479	checked	Optimization of de novo transcriptome assembly from next-generation sequencing data.	Transcriptome analysis has important applications in many biological fields. However, assembling a transcriptome without a known reference remains a challenging task requiring algorithmic improvements. We present two methods for substantially improving transcriptome de novo assembly. The first method relies on the observation that the use of a single k-mer length by current de novo assemblers is …
58.2702	44.1165	http://www.ncbi.nlm.nih.gov/pubmed/15548751	checked	Accounting for uncertainty in the tree topology has little effect on the decision-theoretic approach to model selection in phylogeny estimation.	Currently available methods for model selection used in phylogenetic analysis are based on an initial fixed-tree topology. Once a model is picked based on this topology, a rigorous search of the tree space is run under that model to find the maximum-likelihood estimate of the tree (topology and branch lengths) and the maximum-likelihood estimates of the model parameters. In this paper, we propose…
78.9532	44.065	http://www.ncbi.nlm.nih.gov/pubmed/21926179	checked	Assemblathon 1: a competitive assessment of de novo short read assembly methods.	Low-cost short read sequencing technology has revolutionized genomics, though it is only just becoming practical for the high-quality de novo assembly of a novel large genome. We describe the Assemblathon 1 competition, which aimed to comprehensively assess the state of the art in de novo assembly methods when applied to current sequencing technologies. In a collaborative effort, teams were asked…
4.4736	43.5819	http://www.ncbi.nlm.nih.gov/pubmed/24837624	checked	Do estimated and actual species phylogenies match? Evaluation of East African cichlid radiations.	A large number of published phylogenetic estimates are based on a single locus or the concatenation of multiple loci, even though genealogies of single or concatenated loci may not accurately reflect the true history of species diversification (i.e., the species tree). The increased availability of genomic data, coupled with new computational methods, improves resolution of species relationships …
26.8793	43.4941	http://www.ncbi.nlm.nih.gov/pubmed/19357099	checked	CloudBurst: highly sensitive read mapping with MapReduce.	Next-generation DNA sequencing machines are generating an enormous amount of sequence data, placing unprecedented demands on traditional single-processor read-mapping algorithms. CloudBurst is a new parallel read-mapping algorithm optimized for mapping next-generation sequence data to the human genome and other reference genomes, for use in a variety of biological analyses including SNP discovery…
5.4974	43.4765	http://www.ncbi.nlm.nih.gov/pubmed/21471560	checked	Bayes estimators for phylogenetic reconstruction.	Tree reconstruction methods are often judged by their accuracy, measured by how close they get to the true tree. Yet, most reconstruction methods like maximum likelihood (ML) do not explicitly maximize this accuracy. To address this problem, we propose a Bayesian solution. Given tree samples, we propose finding the tree estimate that is closest on average to the samples. This &quot;median&quot; t…
35.4347	43.1795	http://www.ncbi.nlm.nih.gov/pubmed/21447481	checked	Estimating species trees from unrooted gene trees.	In this study, we develop a distance method for inferring unrooted species trees from a collection of unrooted gene trees. The species tree is estimated by the neighbor joining (NJ) tree built from a distance matrix in which the distance between two species is defined as the average number of internodes between two species across gene trees, that is, average gene-tree internode distance. The dist…
72.0951	43.1775	http://www.ncbi.nlm.nih.gov/pubmed/23734846	checked	A random-permutations-based approach to fast read alignment.	Read alignment is a computational bottleneck in some sequencing projects. Most of the existing software packages for read alignment are based on two algorithmic approaches: prefix-trees and hash-tables. We propose a new approach to read alignment using random permutations of strings. We present a prototype implementation and experiments performed with simulated and real reads of human DNA. Our ex…
60.3515	43.1475	http://www.ncbi.nlm.nih.gov/pubmed/15591359	checked	Statistical evaluation and comparison of a pairwise alignment algorithm that a priori assigns the number of gaps rather than employing gap penalties.	Although pairwise sequence alignment is essential in comparative genomic sequence analysis, it has proven difficult to precisely determine the gap penalties for a given pair of sequences. A common practice is to employ default penalty values. However, there are a number of problems associated with using gap penalties. First, alignment results can vary depending on the gap penalties, making it dif…
103.649	42.8707	http://www.ncbi.nlm.nih.gov/pubmed/20102627	checked	Towards realistic benchmarks for multiple alignments of non-coding sequences.	With the continued development of new computational tools for multiple sequence alignment, it is necessary today to develop benchmarks that aid the selection of the most effective tools. Simulation-based benchmarks have been proposed to meet this necessity, especially for non-coding sequences. However, it is not clear if such benchmarks truly represent real sequence data from any given group of s…
71.2078	42.7415	http://www.ncbi.nlm.nih.gov/pubmed/22537045	checked	An improved approach for accurate and efficient calling of structural variations with low-coverage sequence data.	Recent advances in sequencing technologies make it possible to comprehensively study structural variations (SVs) using sequence data of large-scale populations. Currently, more efforts have been taken to develop methods that call SVs with exact breakpoints. Among these approaches, split-read mapping methods can be applied on low-coverage sequence data. With increasing amount of data generated, mo…
34.5099	42.5917	http://www.ncbi.nlm.nih.gov/pubmed/26356857	checked	Accelerating the Next Generation Long Read Mapping with the FPGA-Based System.	To compare the newly determined sequences against the subject sequences stored in the databases is a critical job in the bioinformatics. Fortunately, recent survey reports that the state-of-the-art aligners are already fast enough to handle the ultra amount of short sequence reads in the reasonable time. However, for aligning the long sequence reads (&gt;400 bp) generated by the next generation s…
72.9902	42.5792	http://www.ncbi.nlm.nih.gov/pubmed/16509994	checked	SinicView: a visualization environment for comparisons of multiple nucleotide sequence alignment tools.	Deluged by the rate and complexity of completed genomic sequences, the need to align longer sequences becomes more urgent, and many more tools have thus been developed. In the initial stage of genomic sequence analysis, a biologist is usually faced with the questions of how to choose the best tool to align sequences of interest and how to analyze and visualize the alignment results, and then with…
81.8692	42.4967	http://www.ncbi.nlm.nih.gov/pubmed/15687296	checked	ProbCons: Probabilistic consistency-based multiple sequence alignment.	To study gene evolution across a wide range of organisms, biologists need accurate tools for multiple sequence alignment of protein families. Obtaining accurate alignments, however, is a difficult computational problem because of not only the high computational cost but also the lack of proper objective functions for measuring alignment quality. In this paper, we introduce probabilistic consisten…
61.0656	42.3596	http://www.ncbi.nlm.nih.gov/pubmed/19750212	checked	Fast mapping of short sequences with mismatches, insertions and deletions using index structures.	With few exceptions, current methods for short read mapping make use of simple seed heuristics to speed up the search. Most of the underlying matching models neglect the necessity to allow not only mismatches, but also insertions and deletions. Current evaluations indicate, however, that very different error models apply to the novel high-throughput sequencing methods. While the most frequent err…
41.0731	42.2662	http://www.ncbi.nlm.nih.gov/pubmed/22021898	checked	Comparative analysis of algorithms for whole-genome assembly of pyrosequencing data.	Next-generation sequencing technologies have fostered an unprecedented proliferation of high-throughput sequencing projects and a concomitant development of novel algorithms for the assembly of short reads. In this context, an important issue is the need of a careful assessment of the accuracy of the assembly process. Here, we review the efficiency of a panel of assemblers, specifically designed …
37.5562	42.1497	http://www.ncbi.nlm.nih.gov/pubmed/15223032	checked	A comparison of methods for estimating the transition:transversion ratio from DNA sequences.	Estimation of the ratio of the rates of transitions to transversions (TI:TV ratio) for a collection of aligned nucleotide sequences is important because it provides insight into the process of molecular evolution and because such estimates may be used to further model the evolutionary process for the sequences under consideration. In this paper, we compare several methods for estimating the TI:TV…
4.3658	41.8432	http://www.ncbi.nlm.nih.gov/pubmed/23776689	checked	Coverage bias and sensitivity of variant calling for four whole-genome sequencing technologies.	The emergence of high-throughput, next-generation sequencing technologies has dramatically altered the way we assess genomes in population genetics and in cancer genomics. Currently, there are four commonly used whole-genome sequencing platforms on the market: Illumina's HiSeq2000, Life Technologies' SOLiD 4 and its completely redesigned 5500xl SOLiD, and Complete Genomics' technology. A number o…
14.6547	41.779	http://www.ncbi.nlm.nih.gov/pubmed/22191534	checked	Guidance on the selection of efficient computational methods for multimedia fate models.	Dynamic multimedia fate models (MFMs) have to deal with the temporal and spatial variation of physical-chemical properties, environmental scenarios, and chemical emissions. In such complex simulation tools, an analytical solution is not practically feasible, and even a numerical approach requires a suitable choice of the method in order to obtain satisfying speed and reliability, particularly whe…
82.4898	41.4637	http://www.ncbi.nlm.nih.gov/pubmed/16049194	checked	Assessment of protein distance measures and tree-building methods for phylogenetic tree reconstruction.	Distance-based methods are popular for reconstructing evolutionary trees of protein sequences, mainly because of their speed and generality. A number of variants of the classical neighbor-joining (NJ) algorithm have been proposed, as well as a number of methods to estimate protein distances. We here present a large-scale assessment of performance in reconstructing the correct tree topology for th…
95.9418	41.3483	http://www.ncbi.nlm.nih.gov/pubmed/22147368	checked	GAGE: A critical evaluation of genome assemblies and assembly algorithms.	New sequencing technology has dramatically altered the landscape of whole-genome sequencing, allowing scientists to initiate numerous projects to decode the genomes of previously unsequenced organisms. The lowest-cost technology can generate deep coverage of most species, including mammals, in just a few days. The sequence data generated by one of these projects consist of millions or billions of…
39.337	41.2889	http://www.ncbi.nlm.nih.gov/pubmed/17921494	checked	Biclustering as a method for RNA local multiple sequence alignment.	Biclustering is a clustering method that simultaneously clusters both the domain and range of a relation. A challenge in multiple sequence alignment (MSA) is that the alignment of sequences is often intended to reveal groups of conserved functional subsequences. Simultaneously, the grouping of the sequences can impact the alignment; precisely the kind of dual situation biclustering is intended to…
12.9081	41.1996	http://www.ncbi.nlm.nih.gov/pubmed/23451112	checked	The impact of gene duplication, insertion, deletion, lateral gene transfer and sequencing error on orthology inference: a simulation study.	The identification of orthologous genes, a prerequisite for numerous analyses in comparative and functional genomics, is commonly performed computationally from protein sequences. Several previous studies have compared the accuracy of orthology inference methods, but simulated data has not typically been considered in cross-method assessment studies. Yet, while dependent on model assumptions, sim…
98.5247	40.9743	http://www.ncbi.nlm.nih.gov/pubmed/12874040	checked	A comparison of physical mapping algorithms based on the maximum likelihood model.	Physical mapping of chromosomes using the maximum likelihood (ML) model is a problem of high computational complexity entailing both discrete optimization to recover the optimal probe order as well as continuous optimization to recover the optimal inter-probe spacings. In this paper, two versions of the genetic algorithm (GA) are proposed, one with heuristic crossover and deterministic replacemen…
63.4369	40.8193	http://www.ncbi.nlm.nih.gov/pubmed/20525601	checked	Estimating species phylogenies using coalescence times among sequences.	The estimation of species trees (phylogenies) is one of the most important problems in evolutionary biology, and recently, there has been greater appreciation of the need to estimate species trees directly rather than using gene trees as a surrogate. A Bayesian method constructed under the multispecies coalescent model can consistently estimate species trees but involves intensive computation, wh…
40.9437	40.6628	http://www.ncbi.nlm.nih.gov/pubmed/15044736	checked	Alignment of protein sequences by their profiles.	The accuracy of an alignment between two protein sequences can be improved by including other detectably related sequences in the comparison. We optimize and benchmark such an approach that relies on aligning two multiple sequence alignments, each one including one of the two protein sequences. Thirteen different protocols for creating and comparing profiles corresponding to the multiple sequence…
11.448	40.5564	http://www.ncbi.nlm.nih.gov/pubmed/16317072	checked	Comparison of Bayesian and maximum-likelihood inference of population genetic parameters.	Comparison of the performance and accuracy of different inference methods, such as maximum likelihood (ML) and Bayesian inference, is difficult because the inference methods are implemented in different programs, often written by different authors. Both methods were implemented in the program MIGRATE, that estimates population genetic parameters, such as population sizes and migration rates, usin…
5.62	40.5022	http://www.ncbi.nlm.nih.gov/pubmed/26448206	checked	Consequences of Common Topological Rearrangements for Partition Trees in Phylogenomic Inference.	In phylogenomic analysis the collection of trees with identical score (maximum likelihood or parsimony score) may hamper tree search algorithms. Such collections are coined phylogenetic terraces. For sparse supermatrices with a lot of missing data, the number of terraces and the number of trees on the terraces can be very large. If terraces are not taken into account, a lot of computation time mi…
28.3978	40.4712	http://www.ncbi.nlm.nih.gov/pubmed/19451168	checked	Fast and accurate short read alignment with Burrows-Wheeler transform.	The enormous amount of short reads generated by the new DNA sequencing technologies call for the development of fast and accurate read alignment programs. A first generation of hash table-based methods has been developed, including MAQ, which is accurate, feature rich and fast enough to align short reads from a single individual. However, MAQ does not support gapped alignment for single-end reads…
59.4689	40.3856	http://www.ncbi.nlm.nih.gov/pubmed/22384018	candidate	Evaluating characteristics of de novo assembly software on 454 transcriptome data: a simulation approach.	The quantity of transcriptome data is rapidly increasing for non-model organisms. As sequencing technology advances, focus shifts towards solving bioinformatic challenges, of which sequence read assembly is the first task. Recent studies have compared the performance of different software to establish a best practice for transcriptome assembly. Here, we adapted a simulation approach to evaluate s…
92.9365	40.2201	http://www.ncbi.nlm.nih.gov/pubmed/23267171	checked	SRmapper: a fast and sensitive genome-hashing alignment tool.	Modern sequencing instruments have the capability to produce millions of short reads every day. The large number of reads produced in conjunction with variations between reads and reference genomic sequences caused both by legitimate differences, such as single-nucleotide polymorphisms and insertions/deletions (indels), and by sequencer errors make alignment a difficult and computationally expens…
45.5093	39.7236	http://www.ncbi.nlm.nih.gov/pubmed/16928733	checked	RAxML-VI-HPC: maximum likelihood-based phylogenetic analyses with thousands of taxa and mixed models.	RAxML-VI-HPC (randomized axelerated maximum likelihood for high performance computing) is a sequential and parallel program for inference of large phylogenies with maximum likelihood (ML). Low-level technical optimizations, a modification of the search algorithm, and the use of the GTR+CAT approximation as replacement for GTR+Gamma yield a program that is between 2.7 and 52 times faster than the …
60.4247	39.6984	http://www.ncbi.nlm.nih.gov/pubmed/19324607	checked	Correcting short reads with high error rates for improved sequencing result.	In the sequencing process, reads of the sequence are generated, then assembled to form contigs. New technologies can produce reads faster with lower cost and higher coverage. However, these reads are shorter. With errors, short reads make the assembly step more difficult. Chaisson et al. (2004) proposed an algorithm to correct the reads prior to the assembly step. The result is not satisfactory w…
40.0188	39.6709	http://www.ncbi.nlm.nih.gov/pubmed/22689389	checked	BatMis: a fast algorithm for k-mismatch mapping.	Second-generation sequencing (SGS) generates millions of reads that need to be aligned to a reference genome allowing errors. Although current aligners can efficiently map reads allowing a small number of mismatches, they are not well suited for handling a large number of mismatches. The efficiency of aligners can be improved using various heuristics, but the sensitivity and accuracy of the align…
40.9823	39.67	http://www.ncbi.nlm.nih.gov/pubmed/22876807	checked	Coupling SIMD and SIMT architectures to boost performance of a phylogeny-aware alignment kernel.	Aligning short DNA reads to a reference sequence alignment is a prerequisite for detecting their biological origin and analyzing them in a phylogenetic context. With the PaPaRa tool we introduced a dedicated dynamic programming algorithm for simultaneously aligning short reads to reference alignments and corresponding evolutionary reference trees. The algorithm aligns short reads to phylogenetic …
38.4322	39.6622	http://www.ncbi.nlm.nih.gov/pubmed/25335563	checked	An experimental comparison of PMSprune and other algorithms for motif search.	A comparative study of the various motif search algorithms is very important for several reasons. For example, we could identify the strengths and weaknesses of each. As a result, we might be able to devise hybrids that will perform better than the individual components. In this paper, we (either directly or indirectly) compare the performance of PMSprune (an algorithm based on the (l, d)-motif m…
54.6597	39.6546	http://www.ncbi.nlm.nih.gov/pubmed/25282641	checked	CompMap: a reference-based compression program to speed up read mapping to related reference sequences.	Exhaustive mapping of next-generation sequencing data to a set of relevant reference sequences becomes an important task in pathogen discovery and metagenomic classification. However, the runtime and memory usage increase as the number of reference sequences and the repeat content among these sequences increase. In many applications, read mapping time dominates the entire application. We develope…
26.2262	39.5191	http://www.ncbi.nlm.nih.gov/pubmed/25161245	checked	ASTRAL: genome-scale coalescent-based species tree estimation.	Species trees provide insight into basic biology, including the mechanisms of evolution and how it modifies biomolecular function and structure, biodiversity and co-evolution between genes and species. Yet, gene trees often differ from species trees, creating challenges to species tree estimation. One of the most frequent causes for conflicting topologies between gene trees and species trees is i…
58.3445	39.3359	http://www.ncbi.nlm.nih.gov/pubmed/7922679	checked	Exploratory analysis of multiple sequence alignments using phylogenies.	The significance of an alignment between two sequences can be determined using well-known techniques but cannot be easily evaluated with multiple alignments due to the computational complexity. Therefore multiple alignment algorithms may produce an alignment between sequences even when they have little homology with other sequences. A program is presented that makes use of a phylogeny to explore …
22.7442	38.9206	http://www.ncbi.nlm.nih.gov/pubmed/10636045	checked	Counting DNA: estimating the complexity of a test tube of DNA.	We consider the problem of estimation of the 'complexity' of a test tube of DNA. The complexity of a test tube is the number of different kinds of strands of DNA in the test tube. It is quite easy to estimate the number of total strands in a test tube, especially if the strands are all the same length. Estimation of the complexity is much less clear. We propose a simple kind of DNA computation th…
34.6595	38.8048	http://www.ncbi.nlm.nih.gov/pubmed/12603035	checked	Towards identifying lateral gene transfer events.	This paper is concerned with evaluating the performance of the model and algorithm in 5 for detecting lateral gene transfers events. Using a Poisson process to describe arrival times of transfer events, a simulation is used to generate &quot;synthetic&quot; gene and species trees. An implementation of an efficient algorithm in 5 is used to estimate the minimum number of transfers necessary to exp…
18.1561	38.6605	http://www.ncbi.nlm.nih.gov/pubmed/20031974	checked	BRAT: bisulfite-treated reads analysis tool.	We present a new, accurate and efficient tool for mapping short reads obtained from the Illumina Genome Analyzer following sodium bisulfite conversion. Our tool, BRAT, supports single and paired-end reads and handles input files containing reads and mates of different lengths. BRAT is faster, maps more unique paired-end reads and has higher accuracy than existing programs. The software package in…
45.1493	38.4092	http://www.ncbi.nlm.nih.gov/pubmed/17999748	checked	Improving model construction of profile HMMs for remote homology detection through structural alignment.	Remote homology detection is a challenging problem in Bioinformatics. Arguably, profile Hidden Markov Models (pHMMs) are one of the most successful approaches in addressing this important problem. pHMM packages present a relatively small computational cost, and perform particularly well at recognizing remote homologies. This raises the question of whether structural alignments could impact the pe…
47.0612	38.3681	http://www.ncbi.nlm.nih.gov/pubmed/24170395	checked	Who watches the watchmen? An appraisal of benchmarks for multiple sequence alignment.	Multiple sequence alignment (MSA) is a fundamental and ubiquitous technique in bioinformatics used to infer related residues among biological sequences. Thus alignment accuracy is crucial to a vast range of analyses, often in ways difficult to assess in those analyses. To compare the performance of different aligners and help detect systematic errors in alignments, a number of benchmarking strate…
94.2566	38.1642	http://www.ncbi.nlm.nih.gov/pubmed/12855461	checked	APDB: a novel measure for benchmarking sequence alignment methods without reference alignments.	We describe APDB, a novel measure for evaluating the quality of a protein sequence alignment, given two or more PDB structures. This evaluation does not require a reference alignment or a structure superposition. APDB is designed to efficiently and objectively benchmark multiple sequence alignment methods. Using existing collections of reference multiple sequence alignments and existing alignment…
53.1825	37.9266	http://www.ncbi.nlm.nih.gov/pubmed/25946889	candidate	A comprehensive analysis about the influence of low-level preprocessing techniques on mass spectrometry data for sample classification.	Matrix-Assisted Laser Desorption Ionisation Time-of-Flight (MALDI-TOF) is one of the high-throughput mass spectrometry technologies able to produce data requiring an extensive preprocessing before subsequent analyses. In this context, several low-level preprocessing techniques have been successfully developed for different tasks, including baseline correction, smoothing, normalisation, peak detec…
22.0229	37.7383	http://www.ncbi.nlm.nih.gov/pubmed/26063651	checked	BitMapper: an efficient all-mapper based on bit-vector computing.	As the next-generation sequencing (NGS) technologies producing hundreds of millions of reads every day, a tremendous computational challenge is to map NGS reads to a given reference genome efficiently. However, existing methods of all-mappers, which aim at finding all mapping locations of each read, are very time consuming. The majority of existing all-mappers consist of 2 main parts, filtration …
9.3906	37.4702	http://www.ncbi.nlm.nih.gov/pubmed/20376325	checked	A benchmark of parametric methods for horizontal transfers detection.	Horizontal gene transfer (HGT) has appeared to be of importance for prokaryotic species evolution. As a consequence numerous parametric methods, using only the information embedded in the genomes, have been designed to detect HGTs. Numerous reports of incongruencies in results of the different methods applied to the same genomes were published. The use of artificial genomes in which all HGT param…
39.3448	37.4169	http://www.ncbi.nlm.nih.gov/pubmed/19426451	checked	Using tree diversity to compare phylogenetic heuristics.	Evolutionary trees are family trees that represent the relationships between a group of organisms. Phylogenetic heuristics are used to search stochastically for the best-scoring trees in tree space. Given that better tree scores are believed to be better approximations of the true phylogeny, traditional evaluation techniques have used tree scores to determine the heuristics that find the best sco…
7.2979	37.4093	http://www.ncbi.nlm.nih.gov/pubmed/23237454	checked	Statistical pitfalls in the comparison of multivariate causality measures for effective causality.	The study of Wu et al. (2011) compared the performance of six different causality measures when the autoregressive process was estimated with the Dynamic Autoregressive Neuromagnetic Causal Imaging (DANCI) algorithm to help applied researchers in choosing the best method to estimate effective connectivity. This letter to the editor argues that four methodological restrictions limit the applicabil…
26.2147	37.2333	http://www.ncbi.nlm.nih.gov/pubmed/25406329	checked	EPGA: de novo assembly using the distributions of reads and insert size.	In genome assembly, the primary issue is how to determine upstream and downstream sequence regions of sequence seeds for constructing long contigs or scaffolds. When extending one sequence seed, repetitive regions in the genome always cause multiple feasible extension candidates which increase the difficulty of genome assembly. The universally accepted solution is choosing one based on read overl…
20.2161	37.1371	http://www.ncbi.nlm.nih.gov/pubmed/19439514	checked	Efficient frequency-based de novo short-read clustering for error trimming in next-generation sequencing.	Novel massively parallel sequencing technologies provide highly detailed structures of transcriptomes and genomes by yielding deep coverage of short reads, but their utility is limited by inadequate sequencing quality and short-read lengths. Sequencing-error trimming in short reads is therefore a vital process that could improve the rate of successful reference mapping and polymorphism detection.…
25.0878	37.0731	http://www.ncbi.nlm.nih.gov/pubmed/25252700	checked	Assembly-free genome comparison based on next-generation sequencing reads and variable length patterns.	With the advent of Next-Generation Sequencing technologies (NGS), a large amount of short read data has been generated. If a reference genome is not available, the assembly of a template sequence is usually challenging because of repeats and the short length of reads. When NGS reads cannot be mapped onto a reference genome alignment-based methods are not applicable. However it is still possible t…
31.7803	37.0685	http://www.ncbi.nlm.nih.gov/pubmed/17408237	candidate	A survey of population analysis methods and software for complex pharmacokinetic and pharmacodynamic models with examples.	An overview is provided of the present population analysis methods and an assessment of which software packages are most appropriate for various PK/PD modeling problems. Four PK/PD example problems were solved using the programs NONMEM VI beta version, PDx-MCPEM, S-ADAPT, MONOLIX, and WinBUGS, informally assessed for reasonable accuracy and stability in analyzing these problems. Also, for each pr…
59.064	37.0425	http://www.ncbi.nlm.nih.gov/pubmed/22199392	checked	ART: a next-generation sequencing read simulator.	ART is a set of simulation tools that generate synthetic next-generation sequencing reads. This functionality is essential for testing and benchmarking tools for next-generation sequencing data analysis including read alignment, de novo assembly and genetic variation discovery. ART generates simulated sequencing reads by emulating the sequencing process with built-in, technology-specific read err…
16.3443	36.8429	http://www.ncbi.nlm.nih.gov/pubmed/19878606	checked	A biosegmentation benchmark for evaluation of bioimage analysis methods.	We present a biosegmentation benchmark that includes infrastructure, datasets with associated ground truth, and validation methods for biological image analysis. The primary motivation for creating this resource comes from the fact that it is very difficult, if not impossible, for an end-user to choose from a wide range of segmentation methods available in the literature for a particular bioimagi…
1.0554	36.7625	http://www.ncbi.nlm.nih.gov/pubmed/23586484	checked	Base calling for high-throughput short-read sequencing: dynamic programming solutions.	Next-generation DNA sequencing platforms are capable of generating millions of reads in a matter of days at rapidly reducing costs. Despite its proliferation and technological improvements, the performance of next-generation sequencing remains adversely affected by the imperfections in the underlying biochemical and signal acquisition procedures. To this end, various techniques, including statist…
14.0904	36.7513	http://www.ncbi.nlm.nih.gov/pubmed/21525143	checked	A large-scale benchmark study of existing algorithms for taxonomy-independent microbial community analysis.	Recent advances in massively parallel sequencing technology have created new opportunities to probe the hidden world of microbes. Taxonomy-independent clustering of the 16S rRNA gene is usually the first step in analyzing microbial communities. Dozens of algorithms have been developed in the last decade, but a comprehensive benchmark study is lacking. Here, we survey algorithms currently used by …
57.4053	36.6652	http://www.ncbi.nlm.nih.gov/pubmed/20122183	candidate	Short clones or long clones? A simulation study on the use of paired reads in metagenomics.	Metagenomics is the study of environmental samples using sequencing. Rapid advances in sequencing technology are fueling a vast increase in the number and scope of metagenomics projects. Most metagenome sequencing projects so far have been based on Sanger or Roche-454 sequencing, as only these technologies provide long enough reads, while Illumina sequencing has not been considered suitable for m…
1.8669	36.3107	http://www.ncbi.nlm.nih.gov/pubmed/18398452	candidate	A comparison of phylogenetic network methods using computer simulation.	We present a series of simulation studies that explore the relative performance of several phylogenetic network approaches (statistical parsimony, split decomposition, union of maximum parsimony trees, neighbor-net, simulated history recombination upper bound, median-joining, reduced median joining and minimum spanning network) compared to standard tree approaches, (neighbor-joining and maximum p…
34.444	36.2395	http://www.ncbi.nlm.nih.gov/pubmed/24024083	candidate	Augmenting transcriptome assembly by combining de novo and genome-guided tools.	Researchers interested in studying and constructing transcriptomes, especially for non-model species, face the conundrum of choosing from a number of available de novo and genome-guided assemblers. None of the popular assembly tools in use today achieve requisite sensitivity, specificity or recovery of full-length transcripts on their own. Here, we present a comprehensive comparative study of the…
33.0075	36.0371	http://www.ncbi.nlm.nih.gov/pubmed/18048181	candidate	PRec-I-DCM3: a parallel framework for fast and accurate large-scale phylogeny reconstruction.	Accurate reconstruction of phylogenetic trees often involves solving hard optimisation problems, particularly the Maximum Parsimony (MP) and Maximum Likelihood (ML) problems. Various heuristics yield good results for these problems within reasonable time only on small datasets. This is a major impediment for large-scale phylogeny reconstruction. Roshan et al. introduced Rec-I-DCM3, an efficient a…
22.498	35.7341	http://www.ncbi.nlm.nih.gov/pubmed/22168237	checked	MSACompro: protein multiple sequence alignment using predicted secondary structure, solvent accessibility, and residue-residue contacts.	Multiple Sequence Alignment (MSA) is a basic tool for bioinformatics research and analysis. It has been used essentially in almost all bioinformatics tasks such as protein structure modeling, gene and protein function prediction, DNA motif recognition, and phylogenetic analysis. Therefore, improving the accuracy of multiple sequence alignment is important for advancing many bioinformatics fields.…
27.7578	35.6872	http://www.ncbi.nlm.nih.gov/pubmed/26400819	candidate	De novo ChIP-seq analysis.	Methods for the analysis of chromatin immunoprecipitation sequencing (ChIP-seq) data start by aligning the short reads to a reference genome. While often successful, they are not appropriate for cases where a reference genome is not available. Here we develop methods for de novo analysis of ChIP-seq data. Our methods combine de novo assembly with statistical tests enabling motif discovery without…
70.1376	35.5111	http://www.ncbi.nlm.nih.gov/pubmed/12217916	candidate	The use of structure information to increase alignment accuracy does not aid homologue detection with profile HMMs.	The best quality multiple sequence alignments are generally considered to derive from structural superposition. However, no previous work has studied the relative performance of profile hidden Markov models (HMMs) derived from such alignments. Therefore several alignment methods have been used to generate multiple sequence alignments from 348 structurally aligned families in the HOMSTRAD database…
20.4007	35.3086	http://www.ncbi.nlm.nih.gov/pubmed/24526710	checked	BIMA V3: an aligner customized for mate pair library sequencing.	Mate pair library sequencing is an effective and economical method for detecting genomic structural variants and chromosomal abnormalities. Unfortunately, the mapping and alignment of mate-pair read pairs to a reference genome is a challenging and time-consuming process for most next-generation sequencing alignment programs. Large insert sizes, introduction of library preparation protocol artifac…
29.3209	35.2661	http://www.ncbi.nlm.nih.gov/pubmed/21385046	candidate	Generalized buneman pruning for inferring the most parsimonious multi-state phylogeny.	Accurate reconstruction of phylogenies remains a key challenge in evolutionary biology. Most biologically plausible formulations of the problem are formally NP-hard, with no known efficient solution. The standard in practice are fast heuristic methods that are empirically known to work very well in general, but can yield results arbitrarily far from optimal. Practical exact methods, which yield e…
37.8342	35.2595	http://www.ncbi.nlm.nih.gov/pubmed/25252881	candidate	ARYANA: Aligning Reads by Yet Another Approach.	Although there are many different algorithms and software tools for aligning sequencing reads, fast gapped sequence search is far from solved. Strong interest in fast alignment is best reflected in the $10(6) prize for the Innocentive competition on aligning a collection of reads to a given database of reference genomes. In addition, de novo assembly of next-generation sequencing long reads requi…
44.9213	35.2223	http://www.ncbi.nlm.nih.gov/pubmed/26494581	candidate	Teaser: Individualized benchmarking and optimization of read mapping results for NGS data.	Mapping reads to a genome remains challenging, especially for non-model organisms with lower quality assemblies, or for organisms with higher mutation rates. While most research has focused on speeding up the mapping process, little attention has been paid to optimize the choice of mapper and parameters for a user's dataset. Here, we present Teaser, a software that assists in these choices throug…
54.7378	35.1457	http://www.ncbi.nlm.nih.gov/pubmed/12603038	checked	Towards the development of computational tools for evaluating phylogenetic network reconstruction methods.	We report on a suite of algorithms and techniques that together provide a simulation flow for studying the topological accuracy of methods for reconstructing phylogenetic networks. We implemented those algorithms and techniques and used three phylogenetic reconstruction methods for a case study of our tools. We present the results of our experimental studies in analyzing the relative performance …
37.5988	34.9937	http://www.ncbi.nlm.nih.gov/pubmed/22829624	candidate	YAHA: fast and flexible long-read alignment with optimal breakpoint detection.	With improved short-read assembly algorithms and the recent development of long-read sequencers, split mapping will soon be the preferred method for structural variant (SV) detection. Yet, current alignment tools are not well suited for this. We present YAHA, a fast and flexible hash-based aligner. YAHA is as fast and accurate as BWA-SW at finding the single best alignment per query and is dramat…
6.6719	34.9858	http://www.ncbi.nlm.nih.gov/pubmed/23212387	candidate	A fast and accurate SNP detection algorithm for next-generation sequencing data.	Various methods have been developed for calling single-nucleotide polymorphisms from next-generation sequencing data. However, for satisfactory performance, most of these methods require expensive high-depth sequencing. Here, we propose a fast and accurate single-nucleotide polymorphism detection program that uses a binomial distribution-based algorithm and a mutation probability. We extensively …
38.3662	34.883	http://www.ncbi.nlm.nih.gov/pubmed/17945691	checked	Discrete stochastic simulation of cell signaling: comparison of computational tools.	Several stochastic simulation tools have been developed recently for cell signaling. A comparative evaluation of the stochastic simulation tools is needed to highlight the current state of the development. In our study, we have chosen to evaluate three stochastic simulation tools: Dizzy, Systems Biology Toolbox, and Copasi, using our own MATLAB implementation as a benchmark. The Gillespie stochas…
29.361	34.7397	http://www.ncbi.nlm.nih.gov/pubmed/23485108	candidate	Retention-error patterns in complex alphanumeric serial-recall tasks.	We propose a new method based on an algorithm usually dedicated to DNA sequence alignment in order to both reliably score short-term memory performance on immediate serial-recall tasks and analyse retention-error patterns. There can be considerable confusion on how performance on immediate serial list recall tasks is scored, especially when the to-be-remembered items are sampled with replacement.…
44.1322	34.6417	http://www.ncbi.nlm.nih.gov/pubmed/15955780	candidate	Improving sequence-based fold recognition by using 3D model quality assessment.	The ability of a simple method (MODCHECK) to determine the sequence-structure compatibility of a set of structural models generated by fold recognition is tested in a thorough benchmark analysis. Four Model Quality Assessment Programs (MQAPs) were tested on 188 targets from the latest LiveBench-9 automated structure evaluation experiment. We systematically test and evaluate whether the MQAP metho…
23.2639	34.4976	http://www.ncbi.nlm.nih.gov/pubmed/11934755	candidate	CASA: a server for the critical assessment of protein sequence alignment accuracy.	A public server for evaluating the accuracy of protein sequence alignment methods is presented. CASA is an implementation of the alignment accuracy benchmark presented by Sauder et al. (Proteins, 40, 6-22, 2000). The benchmark currently contains 39321 pairwise protein structure alignments produced with the CE program from SCOP domain definitions. The server produces graphical and tabular comparis…
46.5928	34.4956	http://www.ncbi.nlm.nih.gov/pubmed/24170394	candidate	Objective functions.	Multiple sequence alignment involves alignment of more than two sequences and is an NP-complete problem. Therefore, heuristic algorithms that use different criteria to find an approximation to the optimal solution are employed. At the heart of these approaches lie the scoring and objective functions that a given algorithm uses to compare competing solutions in constructing a multiple sequence ali…
77.6159	34.478	http://www.ncbi.nlm.nih.gov/pubmed/23202746	checked	Musket: a multistage k-mer spectrum-based error corrector for Illumina sequence data.	The imperfect sequence data produced by next-generation sequencing technologies have motivated the development of a number of short-read error correctors in recent years. The majority of methods focus on the correction of substitution errors, which are the dominant error source in data produced by Illumina sequencing technology. Existing tools either score high in terms of recall or precision but…
60.0931	34.4687	http://www.ncbi.nlm.nih.gov/pubmed/22156294	candidate	Efficient de novo assembly of large genomes using compressed data structures.	De novo genome sequence assembly is important both to generate new sequence assemblies for previously uncharacterized genomes and to identify the genome sequence of individuals in a reference-unbiased way. We present memory efficient data structures and algorithms for assembly using the FM-index derived from the compressed Burrows-Wheeler transform, and a new assembler based on these called SGA (…
69.1326	34.4514	http://www.ncbi.nlm.nih.gov/pubmed/22212352	checked	ConvAn: a convergence analyzing tool for optimization of biochemical networks.	Dynamic models of biochemical networks usually are described as a system of nonlinear differential equations. In case of optimization of models for purpose of parameter estimation or design of new properties mainly numerical methods are used. That causes problems of optimization predictability as most of numerical optimization methods have stochastic properties and the convergence of the objectiv…
60.2289	34.4137	http://www.ncbi.nlm.nih.gov/pubmed/23666209	checked	Sequence comparative analysis using networks: software for evaluating de novo transcript assembly from next-generation sequencing.	DNA sequencing technology is becoming more accessible to a variety of researchers as costs continue to decline. As researchers begin to sequence novel transcriptomes, most of these data sets lack a reference genome and will have to rely on de novo assemblers. Making comparisons across assemblies can be difficult: each program has its strengths and weaknesses, and no tool exists to comparatively e…
15.231	34.3828	http://www.ncbi.nlm.nih.gov/pubmed/18689823	candidate	Segment-based multiple sequence alignment.	Many multiple sequence alignment tools have been developed in the past, progressing either in speed or alignment accuracy. Given the importance and wide-spread use of alignment tools, progress in both categories is a contribution to the community and has driven research in the field so far. We introduce a graph-based extension to the consistency-based, progressive alignment strategy. We apply the…
58.5591	34.3462	http://www.ncbi.nlm.nih.gov/pubmed/18974170	checked	Slider--maximum use of probability information for alignment of short sequence reads and SNP detection.	A plethora of alignment tools have been created that are designed to best fit different types of alignment conditions. While some of these are made for aligning Illumina Sequence Analyzer reads, none of these are fully utilizing its probability (prb) output. In this article, we will introduce a new alignment approach (Slider) that reduces the alignment problem space by utilizing each read base's …
36.3917	34.2855	http://www.ncbi.nlm.nih.gov/pubmed/26220471	candidate	Evaluation of variant detection software for pooled next-generation sequence data.	Despite the tremendous drop in the cost of nucleotide sequencing in recent years, many research projects still utilize sequencing of pools containing multiple samples for the detection of sequence variants as a cost saving measure. Various software tools exist to analyze these pooled sequence data, yet little has been reported on the relative accuracy and ease of use of these different programs. …
57.8281	34.2771	http://www.ncbi.nlm.nih.gov/pubmed/25165095	candidate	LoRDEC: accurate and efficient long read error correction.	PacBio single molecule real-time sequencing is a third-generation sequencing technique producing long reads, with comparatively lower throughput and higher error rate. Errors include numerous indels and complicate downstream analysis like mapping or de novo assembly. A hybrid strategy that takes advantage of the high accuracy of second-generation short reads has been proposed for correcting long …
31.1005	34.0994	http://www.ncbi.nlm.nih.gov/pubmed/24894600	candidate	PVT: an efficient computational procedure to speed up next-generation sequence analysis.	High-throughput Next-Generation Sequencing (NGS) techniques are advancing genomics and molecular biology research. This technology generates substantially large data which puts up a major challenge to the scientists for an efficient, cost and time effective solution to analyse such data. Further, for the different types of NGS data, there are certain common challenging steps involved in analysing…
14.2292	34.0868	http://www.ncbi.nlm.nih.gov/pubmed/23358824	candidate	Fast and accurate read mapping with approximate seeds and multiple backtracking.	We present Masai, a read mapper representing the state-of-the-art in terms of speed and accuracy. Our tool is an order of magnitude faster than RazerS 3 and mrFAST, 2-4 times faster and more accurate than Bowtie 2 and BWA. The novelties of our read mapper are filtration with approximate seeds and a method for multiple backtracking. Approximate seeds, compared with exact seeds, increase filtration…
28.7034	34.0341	http://www.ncbi.nlm.nih.gov/pubmed/25637556	candidate	RAMPART: a workflow management system for de novo genome assembly.	The de novo assembly of genomes from whole- genome shotgun sequence data is a computationally intensive, multi-stage task and it is not known a priori which methods and parameter settings will produce optimal results. In current de novo assembly projects, a popular strategy involves trying many approaches, using different tools and settings, and then comparing and contrasting the results in order…
10.0249	33.9829	http://www.ncbi.nlm.nih.gov/pubmed/22576173	candidate	CUSHAW: a CUDA compatible short read aligner to large genomes based on the Burrows-Wheeler transform.	New high-throughput sequencing technologies have promoted the production of short reads with dramatically low unit cost. The explosive growth of short read datasets poses a challenge to the mapping of short reads to reference genomes, such as the human genome, in terms of alignment quality and execution speed. We present CUSHAW, a parallelized short read aligner based on the compute unified devic…
10.8428	33.8906	http://www.ncbi.nlm.nih.gov/pubmed/16144805	candidate	Optimal word sizes for dissimilarity measures and estimation of the degree of dissimilarity between DNA sequences.	Several measures of DNA sequence dissimilarity have been developed. The purpose of this paper is 3-fold. Firstly, we compare the performance of several word-based or alignment-based methods. Secondly, we give a general guideline for choosing the window size and determining the optimal word sizes for several word-based measures at different window sizes. Thirdly, we use a large-scale simulation me…
54.1477	33.6369	http://www.ncbi.nlm.nih.gov/pubmed/15676079	checked	Bayesian and maximum likelihood phylogenetic analyses of protein sequence data under relative branch-length differences and model violation.	Bayesian phylogenetic inference holds promise as an alternative to maximum likelihood, particularly for large molecular-sequence data sets. We have investigated the performance of Bayesian inference with empirical and simulated protein-sequence data under conditions of relative branch-length differences and model violation. With empirical protein-sequence data, Bayesian posterior probabilities pr…
14.7732	33.59	http://www.ncbi.nlm.nih.gov/pubmed/23967117	checked	A comparison of methods for clustering 16S rRNA sequences into OTUs.	Recent studies of 16S rRNA sequences through next-generation sequencing have revolutionized our understanding of the microbial community composition and structure. One common approach in using these data to explore the genetic diversity in a microbial community is to cluster the 16S rRNA sequences into Operational Taxonomic Units (OTUs) based on sequence similarities. The inferred OTUs can then b…
29.6116	33.4829	http://www.ncbi.nlm.nih.gov/pubmed/23246109	checked	Density-based Monte Carlo filter and its applications in nonlinear stochastic differential equation models.	Nonlinear stochastic differential equation models with unobservable state variables are now widely used in analysis of PK/PD data. Unobservable state variables are usually estimated with extended Kalman filter (EKF), and the unknown pharmacokinetic parameters are usually estimated by maximum likelihood estimator. However, EKF is inadequate for nonlinear PK/PD models, and MLE is known to be biased…
105.826	33.3428	http://www.ncbi.nlm.nih.gov/pubmed/24534604	checked	Multiple sequence alignment with affine gap by using multi-objective genetic algorithm.	Multiple sequence alignment is of central importance to bioinformatics and computational biology. Although a large number of algorithms for computing a multiple sequence alignment have been designed, the efficient computation of highly accurate and statistically significant multiple alignments is still a challenge. In this paper, we propose an efficient method by using multi-objective genetic alg…
15.395	33.1588	http://www.ncbi.nlm.nih.gov/pubmed/10068696	candidate	BAliBASE: a benchmark alignment database for the evaluation of multiple alignment programs.	BAliBASE is a database of manually refined multiple sequence alignments categorized by core blocks of conservation sequence length, similarity, and the presence of insertions and N/C-terminal extensions. From http://www-igbmc. u-strasbg.fr/BioInfo/BAliBASE/index.html
46.2676	33.1332	http://www.ncbi.nlm.nih.gov/pubmed/21775302	checked	Comparative analysis of RNA-Seq alignment algorithms and the RNA-Seq unified mapper (RUM).	A critical task in high-throughput sequencing is aligning millions of short reads to a reference genome. Alignment is especially complicated for RNA sequencing (RNA-Seq) because of RNA splicing. A number of RNA-Seq algorithms are available, and claim to align reads with high accuracy and efficiency while detecting splice junctions. RNA-Seq data are discrete in nature; therefore, with reasonable g…
57.3069	32.9536	http://www.ncbi.nlm.nih.gov/pubmed/21342569	candidate	PicXAA-R: efficient structural alignment of multiple RNA sequences using a greedy approach.	Accurate and efficient structural alignment of non-coding RNAs (ncRNAs) has grasped more and more attentions as recent studies unveiled the significance of ncRNAs in living organisms. While the Sankoff style structural alignment algorithms cannot efficiently serve for multiple sequences, mostly progressive schemes are used to reduce the complexity. However, this idea tends to propagate the early …
48.0179	32.9347	http://www.ncbi.nlm.nih.gov/pubmed/12385990	candidate	An efficient and accurate distance based algorithm to reconstruct tandem duplication trees.	The problem of reconstructing the duplication tree of a set of tandemly repeated sequences which are supposed to have arisen through unequal recombination, was first introduced by Fitch (1977, Genetics, 86, 93-104), and has recently received a lot of attention. In this paper, we describe DTSCORE, a fast distance based algorithm to reconstruct tandem duplication trees, which is statistically consi…
107.777	32.921	http://www.ncbi.nlm.nih.gov/pubmed/17147805	checked	Logarithmic gap costs decrease alignment accuracy.	Studies on the distribution of indel sizes have consistently found that they obey a power law. This finding has lead several scientists to propose that logarithmic gap costs, G (k) = a + c ln k, are more biologically realistic than affine gap costs, G (k) = a + bk, for sequence alignment. Since quick and efficient affine costs are currently the most popular way to globally align sequences, the go…
17.7378	32.7978	http://www.ncbi.nlm.nih.gov/pubmed/24195722	candidate	Benchmark for multi-cellular segmentation of bright field microscopy images.	Multi-cellular segmentation of bright field microscopy images is an essential computational step when quantifying collective migration of cells in vitro. Despite the availability of various tools and algorithms, no publicly available benchmark has been proposed for evaluation and comparison between the different alternatives. A uniform framework is presented to benchmark algorithms for multi-cell…
40.9734	32.7741	http://www.ncbi.nlm.nih.gov/pubmed/12385977	checked	Multiple sequence alignment with arbitrary gap costs: computing an optimal solution using polyhedral combinatorics.	Multiple sequence alignment is one of the dominant problems in computational molecular biology. Numerous scoring functions and methods have been proposed, most of which result in NP-hard problems. In this paper we propose for the first time a general formulation for multiple alignment with arbitrary gap-costs based on an integer linear program (ILP). In addition we describe a branch-and-cut algor…
6.0918	32.7317	http://www.ncbi.nlm.nih.gov/pubmed/1857191	candidate	Searching gene and protein sequence databases.	A large-scale effort to map and sequence the human genome is now under way. Crucial to the success of this research is a group of computer programs that analyze and compare data on molecular sequences. This article describes the classic algorithms for similarity searching and sequence alignment. Because good performance of these algorithms is critical to searching very large and growing databases…
15.1065	32.7273	http://www.ncbi.nlm.nih.gov/pubmed/24675685	candidate	HapTree: a novel Bayesian framework for single individual polyplotyping using NGS data.	As the more recent next-generation sequencing (NGS) technologies provide longer read sequences, the use of sequencing datasets for complete haplotype phasing is fast becoming a reality, allowing haplotype reconstruction of a single sequenced genome. Nearly all previous haplotype reconstruction studies have focused on diploid genomes and are rarely scalable to genomes with higher ploidy. Yet compu…
102.315	32.6923	http://www.ncbi.nlm.nih.gov/pubmed/20529929	checked	Efficient construction of an assembly string graph using the FM-index.	Sequence assembly is a difficult problem whose importance has grown again recently as the cost of sequencing has dramatically dropped. Most new sequence assembly software has started by building a de Bruijn graph, avoiding the overlap-based methods used previously because of the computational cost and complexity of these with very large numbers of short reads. Here, we show how to use suffix arra…
59.9498	32.6037	http://www.ncbi.nlm.nih.gov/pubmed/24443382	candidate	Exploring genome characteristics and sequence quality without a reference.	The de novo assembly of large, complex genomes is a significant challenge with currently available DNA sequencing technology. While many de novo assembly software packages are available, comparatively little attention has been paid to assisting the user with the assembly. This article addresses the practical aspects of de novo assembly by introducing new ways to perform quality assessment on a co…
66.3834	32.1111	http://www.ncbi.nlm.nih.gov/pubmed/25626517	candidate	Fast inexact mapping using advanced tree exploration on backward search methods.	Short sequence mapping methods for Next Generation Sequencing consist on a combination of seeding techniques followed by local alignment based on dynamic programming approaches. Most seeding algorithms are based on backward search alignment, using the Burrows Wheeler Transform, the Ferragina and Manzini Index or Suffix Arrays. All these backward search algorithms have excellent performance, but t…
26.2555	32.093	http://www.ncbi.nlm.nih.gov/pubmed/17257426	checked	Detecting differential expression in microarray data: comparison of optimal procedures.	Many procedures for finding differentially expressed genes in microarray data are based on classical or modified t-statistics. Due to multiple testing considerations, the false discovery rate (FDR) is the key tool for assessing the significance of these test statistics. Two recent papers have generalized two aspects: Storey et al. (2005) have introduced a likelihood ratio test statistic for two-s…
57.7609	31.8122	http://www.ncbi.nlm.nih.gov/pubmed/23435231	candidate	CompaRNA: a server for continuous benchmarking of automated methods for RNA secondary structure prediction.	We present a continuous benchmarking approach for the assessment of RNA secondary structure prediction methods implemented in the CompaRNA web server. As of 3 October 2012, the performance of 28 single-sequence and 13 comparative methods has been evaluated on RNA sequences/structures released weekly by the Protein Data Bank. We also provide a static benchmark generated on RNA 2D structures derive…
60.3892	31.7947	http://www.ncbi.nlm.nih.gov/pubmed/22373417	candidate	Optimizing de novo transcriptome assembly from short-read RNA-Seq data: a comparative study.	With the fast advances in nextgen sequencing technology, high-throughput RNA sequencing has emerged as a powerful and cost-effective way for transcriptome study. De novo assembly of transcripts provides an important solution to transcriptome analysis for organisms with no reference genome. However, there lacked understanding on how the different variables affected assembly outcomes, and there was…
44.5714	31.7218	http://www.ncbi.nlm.nih.gov/pubmed/17890735	candidate	The K tree score: quantification of differences in the relative branch length and topology of phylogenetic trees.	We introduce a new phylogenetic comparison method that measures overall differences in the relative branch length and topology of two phylogenetic trees. To do this, the algorithm first scales one of the trees to have a global divergence as similar as possible to the other tree. Then, the branch length distance, which takes differences in topology and branch lengths into account, is applied to th…
43.2029	31.7087	http://www.ncbi.nlm.nih.gov/pubmed/19497933	candidate	SOAP2: an improved ultrafast tool for short read alignment.	SOAP2 is a significantly improved version of the short oligonucleotide alignment program that both reduces computer memory usage and increases alignment speed at an unprecedented rate. We used a Burrows Wheeler Transformation (BWT) compression index to substitute the seed strategy for indexing the reference sequence in the main memory. We tested it on the whole human genome and found that this ne…
14.6442	31.5772	http://www.ncbi.nlm.nih.gov/pubmed/22759419	candidate	Algorithms: simultaneous error-correction and rooting for gene tree reconciliation and the gene duplication problem.	Evolutionary methods are increasingly challenged by the wealth of fast growing resources of genomic sequence information. Evolutionary events, like gene duplication, loss, and deep coalescence, account more then ever for incongruence between gene trees and the actual species tree. Gene tree reconciliation is addressing this fundamental problem by invoking the minimum number of gene duplication an…
47.6898	31.3247	http://www.ncbi.nlm.nih.gov/pubmed/18083777	candidate	Short read fragment assembly of bacterial genomes.	In the last year, high-throughput sequencing technologies have progressed from proof-of-concept to production quality. While these methods produce high-quality reads, they have yet to produce reads comparable in length to Sanger-based sequencing. Current fragment assembly algorithms have been implemented and optimized for mate-paired Sanger-based reads, and thus do not perform well on short reads…
19.6961	31.3221	http://www.ncbi.nlm.nih.gov/pubmed/17127215	candidate	Evaluation of six methods for estimating synonymous and nonsynonymous substitution rates.	Methods for estimating synonymous and nonsynonymous substitution rates among protein-coding sequences adopt different mutation (substitution) models with subtle yet significant differences, which lead to different estimates of evolutionary information. Little attention has been devoted to the comparison of methods for obtaining reliable estimates since the amount of sequence variations within tar…
69.8999	30.6764	http://www.ncbi.nlm.nih.gov/pubmed/25928589	checked	ContextMap 2: fast and accurate context-based RNA-seq mapping.	Mapping of short sequencing reads is a crucial step in the analysis of RNA sequencing (RNA-seq) data. ContextMap is an RNA-seq mapping algorithm that uses a context-based approach to identify the best alignment for each read and allows parallel mapping against several reference genomes. In this article, we present ContextMap 2, a new and improved version of ContextMap. Its key novel features are:…
18.588	30.6616	http://www.ncbi.nlm.nih.gov/pubmed/21419864	checked	A comparison of evaluation metrics for biomedical journals, articles, and websites in terms of sensitivity to topic.	Evaluating the biomedical literature and health-related websites for quality are challenging information retrieval tasks. Current commonly used methods include impact factor for journals, PubMed's clinical query filters and machine learning-based filter models for articles, and PageRank for websites. Previous work has focused on the average performance of these methods without considering the top…
11.2565	30.5956	http://www.ncbi.nlm.nih.gov/pubmed/21071794	candidate	Efficient formulations for exact stochastic simulation of chemical systems.	One can generate trajectories to simulate a system of chemical reactions using either Gillespie's direct method or Gibson and Bruck's next reaction method. Because one usually needs many trajectories to understand the dynamics of a system, performance is important. In this paper, we present new formulations of these methods that improve the computational complexity of the algorithms. We present o…
10.2311	30.551	http://www.ncbi.nlm.nih.gov/pubmed/21480434	candidate	Prediction of missense mutation functionality depends on both the algorithm and sequence alignment employed.	Multiple algorithms are used to predict the impact of missense mutations on protein structure and function using algorithm-generated sequence alignments or manually curated alignments. We compared the accuracy with native alignment of SIFT, Align-GVGD, PolyPhen-2, and Xvar when generating functionality predictions of well-characterized missense mutations (n = 267) within the BRCA1, MSH2, MLH1, an…
43.383	30.5117	http://www.ncbi.nlm.nih.gov/pubmed/24678591	checked	Consistency of metagenomic assignment programs in simulated and real data.	Metagenomics is the genomic study of uncultured environmental samples, which has been greatly facilitated by the advent of shotgun-sequencing technologies. One of the main focuses of metagenomics is the discovery of previously uncultured microorganisms, which makes the assignment of sequences to a particular taxon a challenge and a crucial step. Recently, several methods have been developed to pe…
43.3761	30.4192	http://www.ncbi.nlm.nih.gov/pubmed/17158778	candidate	indel-Seq-Gen: a new protein family simulator incorporating domains, motifs, and indels.	Reconstructing the evolutionary history of protein sequences will provide a better understanding of divergence mechanisms of protein superfamilies and their functions. Long-term protein evolution often includes dynamic changes such as insertion, deletion, and domain shuffling. Such dynamic changes make reconstructing protein sequence evolution difficult and affect the accuracy of molecular evolut…
18.3424	30.2793	http://www.ncbi.nlm.nih.gov/pubmed/16061938	candidate	miBLAST: scalable evaluation of a batch of nucleotide sequence queries with BLAST.	A common task in many modern bioinformatics applications is to match a set of nucleotide query sequences against a large sequence dataset. Existing tools, such as BLAST, are designed to evaluate a single query at a time and can be unacceptably slow when the number of sequences in the query set is large. In this paper, we present a new algorithm, called miBLAST, that evaluates such batch workloads…
53.4601	30.1917	http://www.ncbi.nlm.nih.gov/pubmed/20147201	candidate	Comparing programs and methods to use for global multiple sequence alignment.	It is difficult to find a global optimal alignment of more than two sequences (and, especially, more than three) that includes matches, mismatches, and gaps and that takes into account the degree of variation in all of the sequences at the same time. Thus, approximate methods are used, such as progressive global alignment, iterative global alignment, alignments based on locally conserved patterns…
33.7354	29.959	http://www.ncbi.nlm.nih.gov/pubmed/20739310	candidate	GASSST: global alignment short sequence search tool.	The rapid development of next-generation sequencing technologies able to produce huge amounts of sequence data is leading to a wide range of new applications. This triggers the need for fast and accurate alignment software. Common techniques often restrict indels in the alignment to improve speed, whereas more flexible aligners are too slow for large-scale applications. Moreover, many current ali…
38.2886	29.9039	http://www.ncbi.nlm.nih.gov/pubmed/23413433	checked	An approximate Bayesian approach for mapping paired-end DNA reads to a reference genome.	Many high-throughput sequencing experiments produce paired DNA reads. Paired-end DNA reads provide extra positional information that is useful in reliable mapping of short reads to a reference genome, as well as in downstream analyses of structural variations. Given the importance of paired-end alignments, it is surprising that there have been no previous publications focusing on this topic. In t…
33.6595	29.7386	http://www.ncbi.nlm.nih.gov/pubmed/24894505	candidate	SMaSH: a benchmarking toolkit for human genome variant calling.	Computational methods are essential to extract actionable information from raw sequencing data, and to thus fulfill the promise of next-generation sequencing technology. Unfortunately, computational tools developed to call variants from human sequencing data disagree on many of their predictions, and current methods to evaluate accuracy and computational performance are ad hoc and incomplete. Agr…
60.4682	29.7377	http://www.ncbi.nlm.nih.gov/pubmed/21670797	candidate	A comparison of four pair-wise sequence alignment methods.	Protein sequence alignment has become an essential task in modern molecular biology research. A number of alignment techniques have been documented in literature and their corresponding tools are made available as freeware and commercial software. The choice and use of these tools for sequence alignment through the complete interpretation of alignment results is often considered non-trivial by en…
41.3905	29.6223	http://www.ncbi.nlm.nih.gov/pubmed/21450712	candidate	Exact and complete short-read alignment to microbial genomes using Graphics Processing Unit programming.	The introduction of next-generation sequencing techniques and especially the high-throughput systems Solexa (Illumina Inc.) and SOLiD (ABI) made the mapping of short reads to reference sequences a standard application in modern bioinformatics. Short-read alignment is needed for reference based re-sequencing of complete genomes as well as for gene expression analysis based on transcriptome sequenc…
49.2213	29.549	http://www.ncbi.nlm.nih.gov/pubmed/16362903	candidate	Improvement in the accuracy of multiple sequence alignment program MAFFT.	In 2002, we developed and released a rapid multiple sequence alignment program MAFFT that was designed to handle a huge (up to approximately 5,000 sequences) and long data (approximately 2,000 aa or approximately 5,000 nt) in a reasonable time on a standard desktop PC. As for the accuracy, however, the previous versions (v.4 and lower) of MAFFT were outperformed by ProbCons and TCoffee v.2, both …
11.7359	29.5299	http://www.ncbi.nlm.nih.gov/pubmed/24044377	candidate	Comparing a few SNP calling algorithms using low-coverage sequencing data.	Many Single Nucleotide Polymorphism (SNP) calling programs have been developed to identify Single Nucleotide Variations (SNVs) in next-generation sequencing (NGS) data. However, low sequencing coverage presents challenges to accurate SNV identification, especially in single-sample data. Moreover, commonly used SNP calling programs usually include several metrics in their output files for each pot…
43.9797	29.3983	http://www.ncbi.nlm.nih.gov/pubmed/25995232	checked	When less is more: 'slicing' sequencing data improves read decoding accuracy and de novo assembly quality.	As the invention of DNA sequencing in the 70s, computational biologists have had to deal with the problem of de novo genome assembly with limited (or insufficient) depth of sequencing. In this work, we investigate the opposite problem, that is, the challenge of dealing with excessive depth of sequencing. We explore the effect of ultra-deep sequencing data in two domains: (i) the problem of decodi…
32.0557	29.3912	http://www.ncbi.nlm.nih.gov/pubmed/19880369	candidate	MicroRazerS: rapid alignment of small RNA reads.	Deep sequencing has become the method of choice for determining the small RNA content of a cell. Mapping the sequenced reads onto their reference genome serves as the basis for all further analyses, namely for identification and quantification. A method frequently used is Mega BLAST followed by several filtering steps, even though it is slow and inefficient for this task. Also, none of the curren…
7.6178	29.1122	http://www.ncbi.nlm.nih.gov/pubmed/15837170	candidate	Improving implicit solvent simulations: a Poisson-centric view.	Recent developments in implicit solvent models may be compared in terms of accuracy and computational efficiency. Based on improvements in the accuracy of generalized Born methods and the speed of Poisson-Boltzmann solvers, it appears that the two techniques are converging to a point at which both will be suitable for simulating certain types of biomolecular systems over sizable time and length s…
63.0003	29.092	http://www.ncbi.nlm.nih.gov/pubmed/12364612	checked	A comparison of profile hidden Markov model procedures for remote homology detection.	Profile hidden Markov models (HMMs) are amongst the most successful procedures for detecting remote homology between proteins. There are two popular profile HMM programs, HMMER and SAM. Little is known about their performance relative to each other and to the recently improved version of PSI-BLAST. Here we compare the two programs to each other and to non-HMM methods, to determine their relative …
31.9932	29.0543	http://www.ncbi.nlm.nih.gov/pubmed/15819989	candidate	Shortest triplet clustering: reconstructing large phylogenies using representative sets.	Understanding the evolutionary relationships among species based on their genetic information is one of the primary objectives in phylogenetic analysis. Reconstructing phylogenies for large data sets is still a challenging task in Bioinformatics. We propose a new distance-based clustering method, the shortest triplet clustering algorithm (STC), to reconstruct phylogenies. The main idea is the int…
46.5904	29.0115	http://www.ncbi.nlm.nih.gov/pubmed/25081493	candidate	RandAL: a randomized approach to aligning DNA sequences to reference genomes.	The alignment of short reads generated by next-generation sequencers to genomes is an important problem in many biomedical and bioinformatics applications. Although many proposed methods work very well on narrow ranges of read lengths, they tend to suffer in performance and alignment quality for reads outside of these ranges. We introduce RandAL, a novel method that aligns DNA sequences to refere…
13.6722	28.9889	http://www.ncbi.nlm.nih.gov/pubmed/23353650	candidate	A large-scale evaluation of computational protein function prediction.	Automated annotation of protein function is challenging. As the number of sequenced genomes rapidly grows, the overwhelming majority of protein products can only be annotated computationally. If computational predictions are to be relied upon, it is crucial that the accuracy of these methods be high. Here we report the results from the first large-scale community-based critical assessment of prot…
47.6478	28.9182	http://www.ncbi.nlm.nih.gov/pubmed/24524881	candidate	Modeling of nonlinear biological phenomena modeled by S-systems.	A central challenge in computational modeling of biological systems is the determination of the model parameters. In such cases, estimating these variables or parameters from other easily obtained measurements can be extremely useful. For example, time-series dynamic genomic data can be used to develop models representing dynamic genetic regulatory networks, which can be used to design interventi…
25.992	28.8758	http://www.ncbi.nlm.nih.gov/pubmed/24098642	checked	Lessons learned from quantitative dynamical modeling in systems biology.	Due to the high complexity of biological data it is difficult to disentangle cellular processes relying only on intuitive interpretation of measurements. A Systems Biology approach that combines quantitative experimental data with dynamic mathematical modeling promises to yield deeper insights into these processes. Nevertheless, with growing complexity and increasing amount of quantitative experi…
7.4868	28.8612	http://www.ncbi.nlm.nih.gov/pubmed/20951196	candidate	A comprehensive assessment of methods for de-novo reverse-engineering of genome-scale regulatory networks.	De-novo reverse-engineering of genome-scale regulatory networks is an increasingly important objective for biological and translational research. While many methods have been recently developed for this task, their absolute and relative performance remains poorly understood. The present study conducts a rigorous performance assessment of 32 computational methods/variants for de-novo reverse-engin…
69.0614	28.7214	http://www.ncbi.nlm.nih.gov/pubmed/20144947	candidate	Microindel detection in short-read sequence data.	Several recent studies have demonstrated the effectiveness of resequencing and single nucleotide variant (SNV) detection by deep short-read sequencing platforms. While several reliable algorithms are available for automated SNV detection, the automated detection of microindels in deep short-read data presents a new bioinformatics challenge. We systematically analyzed how the short-read mapping to…
40.9584	28.7137	http://www.ncbi.nlm.nih.gov/pubmed/21997462	checked	Evaluation of model quality predictions in CASP9.	CASP has been assessing the state of the art in the a priori estimation of accuracy of protein structure prediction since 2006. The inclusion of model quality assessment category in CASP contributed to a rapid development of methods in this area. In the last experiment, 46 quality assessment groups tested their approaches to estimate the accuracy of protein models as a whole and/or on a per-resid…
76.9957	28.6854	http://www.ncbi.nlm.nih.gov/pubmed/17355623	checked	Fast computation of distance estimators.	Some distance methods are among the most commonly used methods for reconstructing phylogenetic trees from sequence data. The input to a distance method is a distance matrix, containing estimated pairwise distances between all pairs of taxa. Distance methods themselves are often fast, e.g., the famous and popular Neighbor Joining (NJ) algorithm reconstructs a phylogeny of n taxa in time O(n3). Unf…
119.865	28.5582	http://www.ncbi.nlm.nih.gov/pubmed/25161220	checked	Fiona: a parallel and automatic strategy for read error correction.	Automatic error correction of high-throughput sequencing data can have a dramatic impact on the amount of usable base pairs and their quality. It has been shown that the performance of tasks such as de novo genome assembly and SNP calling can be dramatically improved after read error correction. While a large number of methods specialized for correcting substitution errors as found in Illumina da…
20.5873	28.2438	http://www.ncbi.nlm.nih.gov/pubmed/21867510	candidate	Vertical decomposition with Genetic Algorithm for Multiple Sequence Alignment.	Many Bioinformatics studies begin with a multiple sequence alignment as the foundation for their research. This is because multiple sequence alignment can be a useful technique for studying molecular evolution and analyzing sequence structure relationships. In this paper, we have proposed a Vertical Decomposition with Genetic Algorithm (VDGA) for Multiple Sequence Alignment (MSA). In VDGA, we div…
2.8661	28.1282	http://www.ncbi.nlm.nih.gov/pubmed/12824352	candidate	Multiple sequence alignment with the Clustal series of programs.	The Clustal series of programs are widely used in molecular biology for the multiple alignment of both nucleic acid and protein sequences and for preparing phylogenetic trees. The popularity of the programs depends on a number of factors, including not only the accuracy of the results, but also the robustness, portability and user-friendliness of the programs. New features include NEXUS and FASTA…
45.3854	28.0966	http://www.ncbi.nlm.nih.gov/pubmed/25651949	checked	Evaluation and improvements of clustering algorithms for detecting remote homologous protein families.	An important problem in computational biology is the automatic detection of protein families (groups of homologous sequences). Clustering sequences into families is at the heart of most comparative studies dealing with protein evolution, structure, and function. Many methods have been developed for this task, and they perform reasonably well (over 0.88 of F-measure) when grouping proteins with hi…
79.1868	27.8591	http://www.ncbi.nlm.nih.gov/pubmed/21296750	checked	SIMA: simultaneous multiple alignment of LC/MS peak lists.	Alignment of multiple liquid chromatography/mass spectrometry (LC/MS) experiments is a necessity today, which arises from the need for biological and technical repeats. Due to limits in sampling frequency and poor reproducibility of retention times, current LC systems suffer from missing observations and non-linear distortions of the retention times across runs. Existing approaches for peak corre…
17.8013	27.7778	http://www.ncbi.nlm.nih.gov/pubmed/17503386	candidate	Assessing clustering results with reference taxonomies.	The comparative analysis of phylogenies obtained using different phylogenetic methods or different gene sequences for a given set of species, is usually done by computing some quantitative measure of similarity between the phylogenetic trees. Such a quantitative approach provides little insight into the actual similarities and differences between the alternative phylogenies. In this paper, we pre…
16.2559	27.7565	http://www.ncbi.nlm.nih.gov/pubmed/20628545	candidate	NUCLEAR SEGMENTATION IN MICROSCOPE CELL IMAGES: A HAND-SEGMENTED DATASET AND COMPARISON OF ALGORITHMS.	Image segmentation is an essential step in many image analysis pipelines and many algorithms have been proposed to solve this problem. However, they are often evaluated subjectively or based on a small number of examples. To fill this gap, we hand-segmented a set of 97 fluorescence microscopy images (a total of 4009 cells) and objectively evaluated some previously proposed segmentation algorithms…
9.2872	27.6949	http://www.ncbi.nlm.nih.gov/pubmed/24699692	candidate	Optimal experimental design to estimate statistically significant periods of oscillations in time course data.	We investigated commonly used methods (Autocorrelation, Enright, and Discrete Fourier Transform) to estimate the periodicity of oscillatory data and determine which method most accurately estimated periods while being least vulnerable to the presence of noise. Both simulated and experimental data were used in the analysis performed. We determined the significance of calculated periods by applying…
64.7606	27.6281	http://www.ncbi.nlm.nih.gov/pubmed/25371430	candidate	IQ-TREE: a fast and effective stochastic algorithm for estimating maximum-likelihood phylogenies.	Large phylogenomics data sets require fast tree inference methods, especially for maximum-likelihood (ML) phylogenies. Fast programs exist, but due to inherent heuristics to find optimal trees, it is not clear whether the best tree is found. Thus, there is need for additional approaches that employ different search strategies to find ML trees and that are at the same time as fast as currently ava…
31.4221	27.6192	http://www.ncbi.nlm.nih.gov/pubmed/21217122	candidate	A fast, lock-free approach for efficient parallel counting of occurrences of k-mers.	Counting the number of occurrences of every k-mer (substring of length k) in a long string is a central subproblem in many applications, including genome assembly, error correction of sequencing reads, fast multiple sequence alignment and repeat detection. Recently, the deep sequence coverage generated by next-generation sequencing technologies has caused the amount of sequence to be processed du…
50.7568	27.2681	http://www.ncbi.nlm.nih.gov/pubmed/15458580	candidate	A comprehensive comparison of comparative RNA structure prediction approaches.	An increasing number of researchers have released novel RNA structure analysis and prediction algorithms for comparative approaches to structure prediction. Yet, independent benchmarking of these algorithms is rarely performed as is now common practice for protein-folding, gene-finding and multiple-sequence-alignment algorithms. Here we evaluate a number of RNA folding algorithms using reliable R…
5.9228	27.2645	http://www.ncbi.nlm.nih.gov/pubmed/22168258	checked	Estimation of bacterial diversity using next generation sequencing of 16S rDNA: a comparison of different workflows.	Next generation sequencing (NGS) enables a more comprehensive analysis of bacterial diversity from complex environmental samples. NGS data can be analysed using a variety of workflows. We test several simple and complex workflows, including frequently used as well as recently published tools, and report on their respective accuracy and efficiency under various conditions covering different sequen…
114.729	27.0985	http://www.ncbi.nlm.nih.gov/pubmed/25398475	checked	MaxSSmap: a GPU program for mapping divergent short reads to genomes with the maximum scoring subsequence.	Programs based on hash tables and Burrows-Wheeler are very fast for mapping short reads to genomes but have low accuracy in the presence of mismatches and gaps. Such reads can be aligned accurately with the Smith-Waterman algorithm but it can take hours and days to map millions of reads even for bacteria genomes. We introduce a GPU program called MaxSSmap with the aim of achieving comparable accu…
54.5358	26.9751	http://www.ncbi.nlm.nih.gov/pubmed/19909532	candidate	The effect of sequencing errors on metagenomic gene prediction.	Gene prediction is an essential step in the annotation of metagenomic sequencing reads. Since most metagenomic reads cannot be assembled into long contigs, specialized statistical gene prediction tools have been developed for short and anonymous DNA fragments, e.g. MetaGeneAnnotator and Orphelia. While conventional gene prediction methods have been subject to a benchmark study on real sequencing …
61.7637	26.8549	http://www.ncbi.nlm.nih.gov/pubmed/22402614	candidate	YOABS: yet other aligner of biological sequences--an efficient linearly scaling nucleotide aligner.	Explosive growth of short-read sequencing technologies in the recent years resulted in rapid development of many new alignment algorithms and programs. But most of them are not efficient or not applicable for reads &gt; or approximately equal to 200 bp because these algorithms specifically designed to process short queries with relatively low sequencing error rates. However, the current trend to …
19.9529	26.8003	http://www.ncbi.nlm.nih.gov/pubmed/24846939	candidate	[Bayesian methods for genomic breeding value estimation].	Estimation of genomic breeding values is the key step in genomic selection. The successful application of genomic selection depends on the accuracy of genomic estimated breeding values, which is mostly determined by the estimation method. Bayes-type and BLUP-type methods are the two main methods which have been widely studied and used. Here, we systematically introduce the currently proposed Baye…
30.8808	26.7928	http://www.ncbi.nlm.nih.gov/pubmed/25495907	candidate	CLAST: CUDA implemented large-scale alignment search tool.	Metagenomics is a powerful methodology to study microbial communities, but it is highly dependent on nucleotide sequence similarity searching against sequence databases. Metagenomic analyses with next-generation sequencing technologies produce enormous numbers of reads from microbial communities, and many reads are derived from microbes whose genomes have not yet been sequenced, limiting the usef…
32.5338	26.6853	http://www.ncbi.nlm.nih.gov/pubmed/25577371	candidate	A simple protocol for the inference of RNA global pairwise alignments.	RNA alignment is an important step in the annotation and characterization of unknown RNAs, and several methods have been developed to meet the need of fast and accurate alignments. Being the performances of the aligning methods affected by the input RNA features, finding the most suitable method is not trivial. Indeed, no available method clearly outperforms the others. Here we present a simple w…
15.0762	26.5446	http://www.ncbi.nlm.nih.gov/pubmed/26389570	candidate	Comparing the performance of biomedical clustering methods.	Identifying groups of similar objects is a popular first step in biomedical data analysis, but it is error-prone and impossible to perform manually. Many computational methods have been developed to tackle this problem. Here we assessed 13 well-known methods using 24 data sets ranging from gene expression to protein domains. Performance was judged on the basis of 13 common cluster validity indice…
45.7244	26.4726	http://www.ncbi.nlm.nih.gov/pubmed/25380957	candidate	Joint amalgamation of most parsimonious reconciled gene trees.	Traditionally, gene phylogenies have been reconstructed solely on the basis of molecular sequences; this, however, often does not provide enough information to distinguish between statistically equivalent relationships. To address this problem, several recent methods have incorporated information on the species phylogeny in gene tree reconstruction, leading to dramatic improvements in accuracy. A…
6.5434	26.4591	http://www.ncbi.nlm.nih.gov/pubmed/19908361	candidate	Improvement of structure conservation index with centroid estimators.	RNAz, a support vector machine (SVM) approach for identifying functional non-coding RNAs (ncRNAs), has been proven to be one of the most accurate tools for this goal. Among the measurements used in RNAz, the Structure Conservation Index (SCI) which evaluates the evolutionary conservation of RNA secondary structures in terms of folding energies, has been reported to have an extremely high discrimi…
15.1124	26.3749	http://www.ncbi.nlm.nih.gov/pubmed/25143289	candidate	Acceleration of short and long DNA read mapping without loss of accuracy using suffix array.	HPG Aligner applies suffix arrays for DNA read mapping. This implementation produces a highly sensitive and extremely fast mapping of DNA reads that scales up almost linearly with read length. The approach presented here is faster (over 20× for long reads) and more sensitive (over 98% in a wide range of read lengths) than the current state-of-the-art mappers. HPG Aligner is not only an optimal al…
65.1279	26.0974	http://www.ncbi.nlm.nih.gov/pubmed/23990416	candidate	The MaSuRCA genome assembler.	Second-generation sequencing technologies produce high coverage of the genome by short reads at a low cost, which has prompted development of new assembly methods. In particular, multiple algorithms based on de Bruijn graphs have been shown to be effective for the assembly problem. In this article, we describe a new hybrid approach that has the computational efficiency of de Bruijn graph methods …
55.0056	25.9111	http://www.ncbi.nlm.nih.gov/pubmed/22592379	candidate	OSA: a fast and accurate alignment tool for RNA-Seq.	Accurately mapping RNA-Seq reads to the reference genome is a critical step for performing downstream analysis such as transcript assembly, isoform detection and quantification. Many tools have been developed; however, given the huge size of the next generation sequencing datasets and the complexity of the transcriptome, RNA-Seq read mapping remains a challenge with the ever-increasing amount of …
45.5668	25.7868	http://www.ncbi.nlm.nih.gov/pubmed/26069264	candidate	A parallel and sensitive software tool for methylation analysis on multicore platforms.	DNA methylation analysis suffers from very long processing time, as the advent of Next-Generation Sequencers has shifted the bottleneck of genomic studies from the sequencers that obtain the DNA samples to the software that performs the analysis of these samples. The existing software for methylation analysis does not seem to scale efficiently neither with the size of the dataset nor with the len…
37.4689	25.7197	http://www.ncbi.nlm.nih.gov/pubmed/19208115	candidate	Crystallizing short-read assemblies around seeds.	New short-read sequencing technologies produce enormous volumes of 25-30 base paired-end reads. The resulting reads have vastly different characteristics than produced by Sanger sequencing, and require different approaches than the previous generation of sequence assemblers. In this paper, we present a short-read de novo assembler particularly targeted at the new ABI SOLiD sequencing technology. …
60.7777	25.4368	http://www.ncbi.nlm.nih.gov/pubmed/19594880	candidate	Comparison of feature selection and classification for MALDI-MS data.	In the classification of Mass Spectrometry (MS) proteomics data, peak detection, feature selection, and learning classifiers are critical to classification accuracy. To better understand which methods are more accurate when classifying data, some publicly available peak detection algorithms for Matrix assisted Laser Desorption Ionization Mass Spectrometry (MALDI-MS) data were recently compared; h…
65.3064	25.3861	http://www.ncbi.nlm.nih.gov/pubmed/24779008	candidate	Evaluation and comparison of multiple aligners for next-generation sequencing data analysis.	Next-generation sequencing (NGS) technology has rapidly advanced and generated the massive data volumes. To align and map the NGS data, biologists often randomly select a number of aligners without concerning their suitable feature, high performance, and high accuracy as well as sequence variations and polymorphisms existing on reference genome. This study aims to systematically evaluate and comp…
32.1146	25.0301	http://www.ncbi.nlm.nih.gov/pubmed/23792707	candidate	High efficiency application of a mate-paired library from next-generation sequencing to postlight sequencing: Corynebacterium pseudotuberculosis as a case study for microbial de novo genome assembly.	With the advent of high-throughput DNA sequencing platforms, there has been a reduction in the cost and time of sequencing. With these advantages, new challenges have emerged, such as the handling of large amounts of data, quality assessment, and the assembly of short reads. Currently, benchtop high-throughput sequencers enable the genomes of prokaryotic organisms to be sequenced within two hours…
63.9949	24.8412	http://www.ncbi.nlm.nih.gov/pubmed/11108700	candidate	MaxSub: an automated measure for the assessment of protein structure prediction quality.	Evaluating the accuracy of predicted models is critical for assessing structure prediction methods. Because this problem is not trivial, a large number of different assessment measures have been proposed by various authors, and it has already become an active subfield of research (Moult et al. (1997,1999) and CAFASP (Fischer et al. 1999) prediction experiments have demonstrated that it has been d…
42.7294	24.8358	http://www.ncbi.nlm.nih.gov/pubmed/22457070	candidate	A mostly traditional approach improves alignment of bisulfite-converted DNA.	Cytosines in genomic DNA are sometimes methylated. This affects many biological processes and diseases. The standard way of measuring methylation is to use bisulfite, which converts unmethylated cytosines to thymines, then sequence the DNA and compare it to a reference genome sequence. We describe a method for the critical step of aligning the DNA reads to the correct genomic locations. Our metho…
6.4265	24.7182	http://www.ncbi.nlm.nih.gov/pubmed/21714130	candidate	Optimal pairwise alignment of fixed protein structures in subquadratic time.	The problem of finding an optimal structural alignment for a pair of superimposed proteins is often amenable to the Smith-Waterman dynamic programming algorithm, which runs in time proportional to the product of lengths of the sequences being aligned. While the quadratic running time is acceptable for computing a single alignment of two fixed protein structures, the time complexity becomes a bott…
19.6594	24.7133	http://www.ncbi.nlm.nih.gov/pubmed/18296485	candidate	Performance comparison between k-tuple distance and four model-based distances in phylogenetic tree reconstruction.	Phylogenetic tree reconstruction requires construction of a multiple sequence alignment (MSA) from sequences. Computationally, it is difficult to achieve an optimal MSA for many sequences. Moreover, even if an optimal MSA is obtained, it may not be the true MSA that reflects the evolutionary history of the underlying sequences. Therefore, errors can be introduced during MSA construction which in …
36.5303	24.7079	http://www.ncbi.nlm.nih.gov/pubmed/18428768	candidate	Getting a tree fast: Neighbor Joining, FastME, and distance-based methods.	Neighbor Joining (NJ), FastME, and other distance-based programs including BIONJ, WEIGHBOR, and (to some extent) FITCH, are fast methods to build phylogenetic trees. This makes them particularly effective for large-scale studies or for bootstrap analysis, which require runs on multiple data sets. Like maximum likelihood methods, distance methods are based on a sequence evolution model that is use…
9.6866	24.6643	http://www.ncbi.nlm.nih.gov/pubmed/20122220	candidate	A fast indexing approach for protein structure comparison.	Protein structure comparison is a fundamental task in structural biology. While the number of known protein structures has grown rapidly over the last decade, searching a large database of protein structures is still relatively slow using existing methods. There is a need for new techniques which can rapidly compare protein structures, whilst maintaining high matching accuracy. We have developed …
66.8497	24.628	http://www.ncbi.nlm.nih.gov/pubmed/19759199	candidate	Characterization of 1H NMR spectroscopic data and the generation of synthetic validation sets.	Common contemporary practice within the nuclear magnetic resonance (NMR) metabolomics community is to evaluate and validate novel algorithms on empirical data or simplified simulated data. Empirical data captures the complex characteristics of experimental data, but the optimal or most correct analysis is unknown a priori; therefore, researchers are forced to rely on indirect performance metrics,…
1.4832	24.4452	http://www.ncbi.nlm.nih.gov/pubmed/23449944	candidate	Imputation of unordered markers and the impact on genomic selection accuracy.	Genomic selection, a breeding method that promises to accelerate rates of genetic gain, requires dense, genome-wide marker data. Genotyping-by-sequencing can generate a large number of de novo markers. However, without a reference genome, these markers are unordered and typically have a large proportion of missing data. Because marker imputation algorithms were developed for species with a refere…
8.596	24.3741	http://www.ncbi.nlm.nih.gov/pubmed/23871964	checked	A new fast algorithm for solving the minimum spanning tree problem based on DNA molecules computation.	The minimum spanning tree (MST) problem is to find minimum edge connected subsets containing all the vertex of a given undirected graph. It is a vitally important NP-complete problem in graph theory and applied mathematics, having numerous real life applications. Moreover in previous studies, DNA molecular operations usually were used to solve NP-complete head-to-tail path search problems, rarely…
2.982	24.132	http://www.ncbi.nlm.nih.gov/pubmed/17032673	candidate	Evaluating the performance of microarray segmentation algorithms.	Although numerous algorithms have been developed for microarray segmentation, extensive comparisons between the algorithms have acquired far less attention. In this study, we evaluate the performance of nine microarray segmentation algorithms. Using both simulated and real microarray experiments, we overcome the challenges in performance evaluation, arising from the lack of ground-truth informati…
37.7122	23.9582	http://www.ncbi.nlm.nih.gov/pubmed/25015987	candidate	MAGNA: Maximizing Accuracy in Global Network Alignment.	Biological network alignment aims to identify similar regions between networks of different species. Existing methods compute node similarities to rapidly identify from possible alignments the high-scoring alignments with respect to the overall node similarity. But, the accuracy of the alignments is then evaluated with some other measure that is different than the node similarity used to construc…
8.1342	23.9319	http://www.ncbi.nlm.nih.gov/pubmed/17660204	candidate	Quality estimation of multiple sequence alignments by Bayesian hypothesis testing.	In this work we present a web-based tool for estimating multiple alignment quality using Bayesian hypothesis testing. The proposed method is very simple, easily implemented and not time consuming with a linear complexity. We evaluated method against a series of different alignments (a set of random and biologically derived alignments) and compared the results with tools based on classical statist…
1.1917	23.8707	http://www.ncbi.nlm.nih.gov/pubmed/22384016	candidate	Assessment of metagenomic assembly using simulated next generation sequencing data.	Due to the complexity of the protocols and a limited knowledge of the nature of microbial communities, simulating metagenomic sequences plays an important role in testing the performance of existing tools and data analysis methods with metagenomic data. We developed metagenomic read simulators with platform-specific (Sanger, pyrosequencing, Illumina) base-error models, and simulated metagenomes o…
16.4035	23.7067	http://www.ncbi.nlm.nih.gov/pubmed/15483331	candidate	Different versions of the Dayhoff rate matrix.	Many phylogenetic inference methods are based on Markov models of sequence evolution. These are usually expressed in terms of a matrix (Q) of instantaneous rates of change but some models of amino acid replacement, most notably the PAM model of Dayhoff and colleagues, were originally published only in terms of time-dependent probability matrices (P(t)). Previously published methods for deriving Q…
8.8438	23.7012	http://www.ncbi.nlm.nih.gov/pubmed/16209710	candidate	Heterotachy and long-branch attraction in phylogenetics.	Probabilistic methods have progressively supplanted the Maximum Parsimony (MP) method for inferring phylogenetic trees. One of the major reasons for this shift was that MP is much more sensitive to the Long Branch Attraction (LBA) artefact than is Maximum Likelihood (ML). However, recent work by Kolaczkowski and Thornton suggested, on the basis of simulations, that MP is less sensitive than ML to…
62.4283	23.6518	http://www.ncbi.nlm.nih.gov/pubmed/22039207	candidate	STRIKE: evaluation of protein MSAs using a single 3D structure.	Evaluating alternative multiple protein sequence alignments is an important unsolved problem in Biology. The most accurate way of doing this is to use structural information. Unfortunately, most methods require at least two structures to be embedded in the alignment, a condition rarely met when dealing with standard datasets. We developed STRIKE, a method that determines the relative accuracy of …
5.1526	23.3974	http://www.ncbi.nlm.nih.gov/pubmed/22809309	candidate	A fast method for large-scale multichromosomal breakpoint median problems.	We provide a computationally realistic mathematical framework for the NP-hard problem of the multichromosomal breakpoint median for linear genomes that can be used in constructing phylogenies. A novel approach is provided that can handle signed, unsigned, and partially signed cases of the multichromosomal breakpoint median problem. Our method provides an avenue for incorporating biological assump…
15.75	23.1289	http://www.ncbi.nlm.nih.gov/pubmed/18165802	candidate	Next-generation sequencing transforms today's biology.	A new generation of non-Sanger-based sequencing technologies has delivered on its promise of sequencing DNA at unprecedented speed, thereby enabling impressive scientific achievements and novel biological applications. However, before stepping into the limelight, next-generation sequencing had to overcome the inertia of a field that relied on Sanger-sequencing for 30 years.
65.587	23.0709	http://www.ncbi.nlm.nih.gov/pubmed/21342544	candidate	Maximum likelihood models and algorithms for gene tree evolution with duplications and losses.	The abundance of new genomic data provides the opportunity to map the location of gene duplication and loss events on a species phylogeny. The first methods for mapping gene duplications and losses were based on a parsimony criterion, finding the mapping that minimizes the number of duplication and loss events. Probabilistic modeling of gene duplication and loss is relatively new and has largely …
13.5633	23.0568	http://www.ncbi.nlm.nih.gov/pubmed/17953748	candidate	AxPcoords &amp; parallel AxParafit: statistical co-phylogenetic analyses on thousands of taxa.	Current tools for Co-phylogenetic analyses are not able to cope with the continuous accumulation of phylogenetic data. The sophisticated statistical test for host-parasite co-phylogenetic analyses implemented in Parafit does not allow it to handle large datasets in reasonable times. The Parafit and DistPCoA programs are the by far most compute-intensive components of the Parafit analysis pipeline…
51.9326	23.0056	http://www.ncbi.nlm.nih.gov/pubmed/18229679	candidate	Pash 2.0: scaleable sequence anchoring for next-generation sequencing technologies.	Many applications of next-generation sequencing technologies involve anchoring of a sequence fragment or a tag onto a corresponding position on a reference genome assembly. Positional Hashing method, implemented in the Pash 2.0 program, is specifically designed for the task of high-volume anchoring. In this article we present multi-diagonal gapped kmer collation and other improvements introduced …
8.2935	22.8707	http://www.ncbi.nlm.nih.gov/pubmed/21724594	candidate	MethylCoder: software pipeline for bisulfite-treated sequences.	MethylCoder is a software program that generates per-base methylation data given a set of bisulfite-treated reads. It provides the option to use either of two existing short-read aligners, each with different strengths. It accounts for soft-masked alignments and overlapping paired-end reads. MethylCoder outputs data in text and binary formats in addition to the final alignment in SAM format, so t…
36.929	22.732	http://www.ncbi.nlm.nih.gov/pubmed/24334383	candidate	A knowledge-based multiple-sequence alignment algorithm.	A common and cost-effective mechanism to identify the functionalities, structures, or relationships between species is multiple-sequence alignment, in which DNA/RNA/protein sequences are arranged and aligned so that similarities between sequences are clustered together. Correctly identifying and aligning these sequence biological similarities help from unwinding the mystery of species evolution t…
44.8136	22.7237	http://www.ncbi.nlm.nih.gov/pubmed/18048188	candidate	Analysing the performance of personal computers based on Intel microprocessors for sequence aligning bioinformatics applications.	Aligning specific sequences against a very large number of other sequences is a central aspect of bioinformatics. With the widespread availability of personal computers in biology laboratories, sequence alignment is now often performed locally. This makes it necessary to analyse the performance of personal computers for sequence aligning bioinformatics benchmarks. In this paper, we analyse the pe…
80.738	22.6926	http://www.ncbi.nlm.nih.gov/pubmed/15374876	checked	A memory-efficient algorithm for multiple sequence alignment with constraints.	Recently, the concept of the constrained sequence alignment was proposed to incorporate the knowledge of biologists about structures/functionalities/consensuses of their datasets into sequence alignment such that the user-specified residues/nucleotides are aligned together in the computed alignment. The currently developed programs use the so-called progressive approach to efficiently obtain a co…
34.633	22.6896	http://www.ncbi.nlm.nih.gov/pubmed/21505035	candidate	FR-HIT, a very fast program to recruit metagenomic reads to homologous reference genomes.	Fragment recruitment, a process of aligning sequencing reads to reference genomes, is a crucial step in metagenomic data analysis. The available sequence alignment programs are either slow or insufficient for recruiting metagenomic reads. We implemented an efficient algorithm, FR-HIT, for fragment recruitment. We applied FR-HIT and several other tools including BLASTN, MegaBLAST, BLAT, LAST, SSAH…
53.6723	22.5263	http://www.ncbi.nlm.nih.gov/pubmed/22928840	candidate	GenNon-h: generating multiple sequence alignments on nonhomogeneous phylogenetic trees.	A number of software packages are available to generate DNA multiple sequence alignments (MSAs) evolved under continuous-time Markov processes on phylogenetic trees. On the other hand, methods of simulating the DNA MSA directly from the transition matrices do not exist. Moreover, existing software restricts to the time-reversible models and it is not optimized to generate nonhomogeneous data (i.e…
25.3996	22.4649	http://www.ncbi.nlm.nih.gov/pubmed/18251993	candidate	A comparison of common programming languages used in bioinformatics.	The performance of different programming languages has previously been benchmarked using abstract mathematical algorithms, but not using standard bioinformatics algorithms. We compared the memory usage and speed of execution for three standard bioinformatics methods, implemented in programs using one of six different programming languages. Programs for the Sellers algorithm, the Neighbor-Joining …
16.1505	22.4331	http://www.ncbi.nlm.nih.gov/pubmed/22074762	candidate	Evaluating the effect of various background correction methods regarding noise reduction, in two-channel microarray data.	In this work, two novel background correction (BC) methods, along with several commonly used ones, are evaluated regarding noise reduction in eleven two-channel self-versus-self (SVS) hybridizations. The evaluation of each BC method is investigated under the use of four statistical criteria combined into a single measure, the polygon area measure. Overall, our proposed BC approaches perform very …
22.0019	22.3815	http://www.ncbi.nlm.nih.gov/pubmed/14534189	candidate	Divide-and-conquer multiple alignment with segment-based constraints.	A large number of methods for multiple sequence alignment are currently available. Recent benchmarking tests demonstrated that strengths and drawbacks of these methods differ substantially. Global strategies can be outperformed by approaches based on local similarities and vice versa, depending on the characteristics of the input sequences. In recent years, mixed approaches that include both glob…
51.0267	22.2099	http://www.ncbi.nlm.nih.gov/pubmed/17470273	candidate	Lower bounds on multiple sequence alignment using exact 3-way alignment.	Multiple sequence alignment is fundamental. Exponential growth in computation time appears to be inevitable when an optimal alignment is required for many sequences. Exact costs of optimum alignments are therefore rarely computed. Consequently much effort has been invested in algorithms for alignment that are heuristic, or explore a restricted class of solutions. These give an upper bound on the …
50.8364	22.1895	http://www.ncbi.nlm.nih.gov/pubmed/23853064	candidate	RACER: Rapid and accurate correction of errors in reads.	High-throughput next-generation sequencing technologies enable increasingly fast and affordable sequencing of genomes and transcriptomes, with a broad range of applications. The quality of the sequencing data is crucial for all applications. A significant portion of the data produced contains errors, and ever more efficient error correction programs are needed. We propose RACER (Rapid and Accurat…
38.9155	22.0987	http://www.ncbi.nlm.nih.gov/pubmed/17110369	candidate	Tree and rate estimation by local evaluation of heterochronous nucleotide data.	Heterochronous gene sequence data is important for characterizing the evolutionary processes of fast-evolving organisms such as RNA viruses. A limited set of algorithms exists for estimating the rate of nucleotide substitution and inferring phylogenetic trees from such data. The authors here present a new method, Tree and Rate Estimation by Local Evaluation (TREBLE) that robustly calculates the r…
13.1614	21.875	http://www.ncbi.nlm.nih.gov/pubmed/23103880	candidate	The GEM mapper: fast, accurate and versatile alignment by filtration.	Because of ever-increasing throughput requirements of sequencing data, most existing short-read aligners have been designed to focus on speed at the expense of accuracy. The Genome Multitool (GEM) mapper can leverage string matching by filtration to search the alignment space more efficiently, simultaneously delivering precision (performing fully tunable exhaustive searches that return all existi…
30.8186	21.792	http://www.ncbi.nlm.nih.gov/pubmed/14642655	candidate	Improved Hidden Markov Model training for multiple sequence alignment by a particle swarm optimization-evolutionary algorithm hybrid.	Multiple sequence alignment (MSA) is one of the basic problems in computational biology. Realistic problem instances of MSA are computationally intractable for exact algorithms. One way to tackle MSA is to use Hidden Markov Models (HMMs), which are known to be very powerful in the related problem domain of speech recognition. However, the training of HMMs is computationally hard and there is no k…
37.884	21.759	http://www.ncbi.nlm.nih.gov/pubmed/16188930	candidate	A note on using permutation-based false discovery rate estimates to compare different analysis methods for microarray data.	False discovery rate (FDR) is defined as the expected percentage of false positives among all the claimed positives. In practice, with the true FDR unknown, an estimated FDR can serve as a criterion to evaluate the performance of various statistical methods under the condition that the estimated FDR approximates the true FDR well, or at least, it does not improperly favor or disfavor any particul…
14.4129	21.7067	http://www.ncbi.nlm.nih.gov/pubmed/17698491	candidate	Improved model-based, platform-independent feature extraction for mass spectrometry.	Mass spectrometry (MS) is increasingly being used for biomedical research. The typical analysis of MS data consists of several steps. Feature extraction is a crucial step since subsequent analyses are performed only on the detected features. Current methodologies applied to low-resolution MS, in which features are peaks or wavelet functions, are parameter-sensitive and inaccurate in the sense tha…
17.5717	21.6414	http://www.ncbi.nlm.nih.gov/pubmed/21729295	candidate	Comparative analysis of methods for detecting interacting loci.	Interactions among genetic loci are believed to play an important role in disease risk. While many methods have been proposed for detecting such interactions, their relative performance remains largely unclear, mainly because different data sources, detection performance criteria, and experimental protocols were used in the papers introducing these methods and in subsequent studies. Moreover, the…
20.326	21.5467	http://www.ncbi.nlm.nih.gov/pubmed/24091401	candidate	Informative SNPs selection based on two-locus and multilocus linkage disequilibrium: criteria of max-correlation and min-redundancy.	Currently, there are lots of methods to select informative SNPs for haplotype reconstruction. However, there are still some challenges that render them ineffective for large data sets. First, some traditional methods belong to wrappers which are of high computational complexity. Second, some methods ignore linkage disequilibrium that it is hard to interpret selection results. In this study, we in…
45.9454	21.5352	http://www.ncbi.nlm.nih.gov/pubmed/24989857	candidate	Pairwise sequence alignment for very long sequences on GPUs.	We develop novel single-GPU parallelisations of the Smith-Waterman algorithm for pairwise sequence alignment. Our algorithms, which are suitable for the alignment of a single pair of very long sequences, can be used to determine the alignment score as well as the actual alignment. Experimental results demonstrate an order of magnitude reduction in run time relative to competing GPU algorithms.
62.7633	21.4696	http://www.ncbi.nlm.nih.gov/pubmed/21672185	checked	Efficient alignment of pyrosequencing reads for re-sequencing applications.	Over the past few years, new massively parallel DNA sequencing technologies have emerged. These platforms generate massive amounts of data per run, greatly reducing the cost of DNA sequencing. However, these techniques also raise important computational difficulties mostly due to the huge volume of data produced, but also because of some of their specific characteristics such as read length and s…
35.9185	21.4426	http://www.ncbi.nlm.nih.gov/pubmed/23066102	candidate	Predicting the accuracy of multiple sequence alignment algorithms by using computational intelligent techniques.	Multiple sequence alignments (MSAs) have become one of the most studied approaches in bioinformatics to perform other outstanding tasks such as structure prediction, biological function analysis or next-generation sequencing. However, current MSA algorithms do not always provide consistent solutions, since alignments become increasingly difficult when dealing with low similarity sequences. As wid…
37.1119	21.4387	http://www.ncbi.nlm.nih.gov/pubmed/19772398	candidate	Computation of rank and select functions on hierarchical binary string and its application to genome mapping problems for short-read DNA sequences.	Abstract We have developed efficient in-practice algorithms for computing rank and select functions on a binary string, based on a novel data structure, a hierarchical binary string with hierarchical accumulatives. It efficiently stores decomposed information on partial summations over various scales of subregions of a given binary string, so that the required space overhead ratio is only about 3…
22.3481	21.2654	http://www.ncbi.nlm.nih.gov/pubmed/24090403	candidate	Efficient and accurate whole genome assembly and methylome profiling of E. coli.	With the price of next generation sequencing steadily decreasing, bacterial genome assembly is now accessible to a wide range of researchers. It is therefore necessary to understand the best methods for generating a genome assembly, specifically, which combination of sequencing and bioinformatics strategies result in the most accurate assemblies. Here, we sequence three E. coli strains on the Ill…
59.3791	20.9	http://www.ncbi.nlm.nih.gov/pubmed/23469172	checked	An evolutionary firefly algorithm for the estimation of nonlinear biological model parameters.	The development of accurate computational models of biological processes is fundamental to computational systems biology. These models are usually represented by mathematical expressions that rely heavily on the system parameters. The measurement of these parameters is often difficult. Therefore, they are commonly estimated by fitting the predicted model to the experimental data using optimizatio…
51.6001	20.8389	http://www.ncbi.nlm.nih.gov/pubmed/26033916	candidate	Performance and sensitivity evaluation of 3D spot detection methods in confocal microscopy.	Reliable 3D detection of diffraction-limited spots in fluorescence microscopy images is an important task in subcellular observation. Generally, fluorescence microscopy images are heavily degraded by noise and non-specifically stained background, making reliable detection a challenging task. In this work, we have studied the performance and parameter sensitivity of eight recent methods for 3D spo…
44.2302	20.7299	http://www.ncbi.nlm.nih.gov/pubmed/18229672	candidate	FRESCO: flexible alignment with rectangle scoring schemes.	While the popular DNA sequence alignment tools incorporate powerful heuristics to allow for fast and accurate alignment of DNA, most of them still optimize the classical Needleman Wunsch scoring scheme. The development of novel scoring schemes is often hampered by the difficulty of finding an optimizing algorithm for each non-trivial scheme. In this paper we define the broad class of rectangle sc…
12.1865	20.7105	http://www.ncbi.nlm.nih.gov/pubmed/16845078	candidate	Kalign, Kalignvu and Mumsa: web servers for multiple sequence alignment.	Obtaining high quality multiple alignments is crucial for a range of sequence analysis tasks. A common strategy is to align the sequences several times, varying the program or parameters until the best alignment according to manual inspection by human experts is found. Ideally, this should be assisted by an automatic assessment of the alignment quality. Our web-site http://msa.cgb.ki.se allows us…
54.7264	20.681	http://www.ncbi.nlm.nih.gov/pubmed/19239711	checked	QSRA: a quality-value guided de novo short read assembler.	New rapid high-throughput sequencing technologies have sparked the creation of a new class of assembler. Since all high-throughput sequencing platforms incorporate errors in their output, short-read assemblers must be designed to account for this error while utilizing all available data. We have designed and implemented an assembler, Quality-value guided Short Read Assembler, created to take adva…
62.2942	20.6714	http://www.ncbi.nlm.nih.gov/pubmed/22676195	candidate	Next-generation sequencing and large genome assemblies.	The next-generation sequencing (NGS) revolution has drastically reduced time and cost requirements for sequencing of large genomes, and also qualitatively changed the problem of assembly. This article reviews the state of the art in de novo genome assembly, paying particular attention to mammalian-sized genomes. The strengths and weaknesses of the main sequencing platforms are highlighted, leadin…
2.2846	20.6644	http://www.ncbi.nlm.nih.gov/pubmed/21088026	candidate	Scoring-and-unfolding trimmed tree assembler: concepts, constructs and comparisons.	Mired by its connection to a well-known -complete combinatorial optimization problem-namely, the Shortest Common Superstring Problem (SCSP)-historically, the whole-genome sequence assembly (WGSA) problem has been assumed to be amenable only to greedy and heuristic methods. By placing efficiency as their first priority, these methods opted to rely only on local searches, and are thus inherently ap…
35.5436	20.6127	http://www.ncbi.nlm.nih.gov/pubmed/24227677	candidate	featureCounts: an efficient general purpose program for assigning sequence reads to genomic features.	Next-generation sequencing technologies generate millions of short sequence reads, which are usually aligned to a reference genome. In many applications, the key information required for downstream analysis is the number of reads mapping to each genomic feature, for example to each exon or each gene. The process of counting reads is called read summarization. Read summarization is required for a …
95.978	20.5434	http://www.ncbi.nlm.nih.gov/pubmed/24885381	checked	HECTOR: a parallel multistage homopolymer spectrum based error corrector for 454 sequencing data.	Current-generation sequencing technologies are able to produce low-cost, high-throughput reads. However, the produced reads are imperfect and may contain various sequencing errors. Although many error correction methods have been developed in recent years, none explicitly targets homopolymer-length errors in the 454 sequencing reads. We present HECTOR, a parallel multistage homopolymer spectrum b…
[truncated: 365 more rows]

## Sheet: Table S5journalIF2005-2015
Journal	Abbreviated Journal Title	Number of methods	Total Cites	2014 Impact Factor
[truncated: 58 more rows]

## Sheet: Table S6articleScores2016-2020
articleScore(monoWord)	articleScore(diWord)	PMID	Label	Title	Abstract
[truncated: 1,018 more rows]

[truncated: 1 more sheets: Table S7recentPapers2016-2020]
